# Supplementary material for: MicroRNA-200c-targeted contactin 1 facilitates the replication of influenza A virus by accelerating the degradation of MAVS
Source: PLoS Pathog. 2022 Feb 16;18(2):e1010299. doi: 10.1371/journal.ppat.1010299 (PMC8849533; doi:10.1371/journal.ppat.1010299)
Supplement: S1 Table — (XLSX) [file ppat.1010299.s005.xlsx]

## Sheet: Fc＞8，pval＜0.05
gene_id	gene_name	Description	FPKM.Mock_A	FPKM.Mock_B	FPKM.Mock_C	FPKM.H5N6_A	FPKM.H5N6_B	FPKM.H5N6_C	fc	log2(fc)	pval	qval	regulation	significant
MSTRG.35038	PCBP1	poly(rC) binding protein 1 [Source:HGNC Symbol;Acc:HGNC:8647]	242.721	257.117	247.808	0	0	0	250.144	7.96662	5.11728e-10	2.46743e-05	down	yes
MSTRG.38428	ID1	inhibitor of DNA binding 1, HLH protein [Source:HGNC Symbol;Acc:HGNC:5360]	247.481	295.327	281	10.0197	0.185107	8.31961	55.462	5.79343	0.00503807	0.0182123	down	yes
MSTRG.50905	TUBB	tubulin beta class I [Source:HGNC Symbol;Acc:HGNC:20778]	190.03	623.031	595.991	23.3424	6.49565	3.68051	43.6787	5.44886	0.00378046	0.0146103	down	yes
MSTRG.39137	CEBPB	CCAAT/enhancer binding protein beta [Source:HGNC Symbol;Acc:HGNC:1834]	73.9755	81.4104	70.0845	7.81362	0	0	36.7994	5.20161	0.00769892	0.025425	down	yes
MSTRG.7400	DDIT4	DNA damage inducible transcript 4 [Source:HGNC Symbol;Acc:HGNC:24944]	150.615	183.64	188.453	5.01188	3.78016	2.73972	36.6797	5.19691	1.98402e-05	0.00052046	down	yes
MSTRG.32348	IRF2BP1	interferon regulatory factor 2 binding protein 1 [Source:HGNC Symbol;Acc:HGNC:21728]	28.3392	36.3544	36.051	0	0	0	34.3714	5.10313	1.50176e-06	0.000215549	down	yes
MSTRG.9432	LDHA	lactate dehydrogenase A [Source:HGNC Symbol;Acc:HGNC:6535]	237.03	205.767	202.267	7.0365	9.65196	2.54167	32.0744	5.00335	0.000485904	0.0032472	down	yes
MSTRG.11740	HSPA8	heat shock protein family A (Hsp70) member 8 [Source:HGNC Symbol;Acc:HGNC:5241]	306.223	265.018	247.172	8.77873	10.8956	4.76577	31.1552	4.9614	0.000107302	0.00124823	down	yes
MSTRG.8140	SCD	stearoyl-CoA desaturase [Source:HGNC Symbol;Acc:HGNC:10571]	304.833	276.473	253.591	7.55612	12.8478	5.27855	30.7381	4.94196	0.000131326	0.00140826	down	yes
MSTRG.10451	CCDC85B	coiled-coil domain containing 85B [Source:HGNC Symbol;Acc:HGNC:24926]	26.8159	27.2915	35.3184	0	0	0	30.5745	4.93425	2.41286e-06	0.000246858	down	yes
MSTRG.59229	RMRP	RNA component of mitochondrial RNA processing endoribonuclease [Source:HGNC Symbol;Acc:HGNC:10031]	41.5642	60.3144	9.47567	0	0	0	30.1252	4.9129	0.00320096	0.0128625	down	yes
MSTRG.20030	CA12	carbonic anhydrase 12 [Source:HGNC Symbol;Acc:HGNC:1371]	200.826	225.265	190.434	9.1727	12.2503	2.17754	27.3288	4.77235	0.00169542	0.0079835	down	yes
MSTRG.59208	VCP	valosin containing protein [Source:HGNC Symbol;Acc:HGNC:12666]	140.073	137.742	145.334	4.93531	5.91034	3.00607	25.9286	4.69647	3.7267e-05	0.000700659	down	yes
MSTRG.12073	TNFRSF1A	TNF receptor superfamily member 1A [Source:HGNC Symbol;Acc:HGNC:11916]	87.0371	102.823	125.731	2.7344	4.29717	2.46232	25.6687	4.68194	4.23973e-05	0.000747931	down	yes
MSTRG.48971	TGFBI	transforming growth factor beta induced [Source:HGNC Symbol;Acc:HGNC:11771]	130.01	148.123	138.473	5.77876	5.3031	2.87601	25.4342	4.6687	5.55342e-05	0.000865104	down	yes
MSTRG.60660	IER5L	immediate early response 5 like [Source:HGNC Symbol;Acc:HGNC:23679]	73.608	85.9282	73.8341	29.2448	0	0	25.2231	4.65667	0.0469893	0.107508	down	yes
MSTRG.18815	AHNAK2	AHNAK nucleoprotein 2 [Source:HGNC Symbol;Acc:HGNC:20125]	27.5877	32.1852	32.353	0.133001	0.390636	0.346031	24.618	4.62164	2.4694e-06	0.00024963	down	yes
MSTRG.31907	ACTN4	actinin alpha 4 [Source:HGNC Symbol;Acc:HGNC:166]	286.873	348.106	311.164	13.2416	13.4701	9.59468	24.3113	4.60355	1.03016e-05	0.000405022	down	yes
MSTRG.43190	HNRNPA3P6	heterogeneous nuclear ribonucleoprotein A3 pseudogene 6 [Source:HGNC Symbol;Acc:HGNC:48495]	17.7201	27.0527	23.3024	0	0	0	24.0639	4.5888	1.14733e-05	0.000422578	down	yes
MSTRG.36799	HSPD1	heat shock protein family D (Hsp60) member 1 [Source:HGNC Symbol;Acc:HGNC:5261]	132.437	98.7099	91.2352	4.47739	5.3813	1.66879	23.6068	4.56113	0.000409098	0.00288443	down	yes
MSTRG.37226	XRCC5	X-ray repair cross complementing 5 [Source:HGNC Symbol;Acc:HGNC:12833]	66.6909	52.4435	50.048	1.70292	2.74387	0.579913	22.7249	4.5062	0.000308184	0.00239056	down	yes
MSTRG.26455	JUP	junction plakoglobin [Source:HGNC Symbol;Acc:HGNC:6207]	86.988	120.161	120.864	4.36903	4.64016	2.67342	22.6883	4.50388	5.54579e-05	0.00086463	down	yes
MSTRG.25307	ALKBH5	alkB homolog 5, RNA demethylase [Source:HGNC Symbol;Acc:HGNC:25996]	39.1215	39.7735	40.5065	0.93933	0.840413	0.638328	22.6448	4.50111	4.20895e-07	0.000160993	down	yes
MSTRG.39731	APP	amyloid beta precursor protein [Source:HGNC Symbol;Acc:HGNC:620]	84.1809	71.2158	75.2358	3.09641	3.44306	1.33916	22.25	4.47573	0.000116475	0.00130949	down	yes
MSTRG.14414	HSP90B1	heat shock protein 90 beta family member 1 [Source:HGNC Symbol;Acc:HGNC:12028]	121.772	83.931	75.2219	3.06805	5.59891	1.82098	21.8942	4.45248	0.00041418	0.00290866	down	yes
MSTRG.45645	UGDH	UDP-glucose 6-dehydrogenase [Source:HGNC Symbol;Acc:HGNC:12525]	90.4363	80.9776	60.3702	2.65621	3.71754	1.57528	21.7972	4.44607	0.00013021	0.00140107	down	yes
MSTRG.1452	MARCKSL1	MARCKS like 1 [Source:HGNC Symbol;Acc:HGNC:7142]	60.8868	61.0009	67.0401	0.650373	7.40757	0.865339	21.6065	4.43339	0.00423367	0.0159084	down	yes
MSTRG.63073	G6PD	glucose-6-phosphate dehydrogenase [Source:HGNC Symbol;Acc:HGNC:4057]	612.833	779.484	823.717	33.7094	32.5755	33.1211	21.4985	4.42617	4.65048e-06	0.000306411	down	yes
MSTRG.38377	PYGB	glycogen phosphorylase B [Source:HGNC Symbol;Acc:HGNC:9723]	101.345	114.741	126.606	4.90128	5.06591	3.32753	21.3689	4.41744	1.68404e-05	0.000486645	down	yes
MSTRG.42945	TKT	transketolase [Source:HGNC Symbol;Acc:HGNC:11834]	192.664	249.315	247.96	10.637	10.1211	8.58859	21.3455	4.41586	7.59785e-06	0.000365123	down	yes
MSTRG.35421	SNRNP200	small nuclear ribonucleoprotein U5 subunit 200 [Source:HGNC Symbol;Acc:HGNC:30859]	47.3749	45.0946	46.2427	1.36329	1.55111	0.860433	21.0983	4.39906	5.88285e-06	0.000330932	down	yes
MSTRG.41995	NUP210	nucleoporin 210 [Source:HGNC Symbol;Acc:HGNC:30052]	32.415	37.2972	40.4506	0.995656	1.01061	0.58885	21.0197	4.39367	7.54685e-06	0.000364528	down	yes
MSTRG.32608	EHD2	EH domain containing 2 [Source:HGNC Symbol;Acc:HGNC:3243]	71.0994	96.2901	32.9271	2.94858	1.10546	2.08776	21.0074	4.39282	0.00110388	0.00581093	down	yes
MSTRG.25262	SREBF1	sterol regulatory element binding transcription factor 1 [Source:HGNC Symbol;Acc:HGNC:11289]	41.1339	53.1526	50.8156	1.49895	1.48187	1.07856	20.9317	4.38762	6.44376e-06	0.000342518	down	yes
MSTRG.4329	ATP1B1	ATPase Na+/K+ transporting subunit beta 1 [Source:HGNC Symbol;Acc:HGNC:804]	91.4492	79.6119	71.0118	2.90183	3.82144	2.13416	20.8792	4.38399	2.96447e-05	0.000624604	down	yes
MSTRG.22109	ABCC1	ATP binding cassette subfamily C member 1 [Source:HGNC Symbol;Acc:HGNC:51]	63.4061	68.4058	70.6191	2.54954	2.90468	1.55694	20.8269	4.38038	2.11841e-05	0.000536238	down	yes
MSTRG.41072	MYH9	myosin heavy chain 9 [Source:HGNC Symbol;Acc:HGNC:7579]	88.8259	110.183	107.081	4.34828	4.58983	3.06812	20.7043	4.37186	1.45008e-05	0.000462058	down	yes
MSTRG.61903	MAGED1	MAGE family member D1 [Source:HGNC Symbol;Acc:HGNC:6813]	31.9524	37.977	37.7594	1.02766	1.14239	0.335882	20.4709	4.3555	4.52744e-05	0.000775252	down	yes
MSTRG.417	PGD	phosphogluconate dehydrogenase [Source:HGNC Symbol;Acc:HGNC:8891]	463.436	475.988	543.633	25.8288	29.4541	16.6903	20.2854	4.34237	6.1624e-05	0.000913238	down	yes
MSTRG.59627	ALDH1A1	aldehyde dehydrogenase 1 family member A1 [Source:HGNC Symbol;Acc:HGNC:402]	1176.19	985.428	940.792	56.1178	91.5853	25.2407	19.9003	4.31472	0.00131938	0.00662148	down	yes
MSTRG.4602	LAMC1	laminin subunit gamma 1 [Source:HGNC Symbol;Acc:HGNC:6492]	41.1825	38.9343	34.2177	1.06132	1.48815	0.47887	19.8501	4.31107	4.9837e-05	0.000816403	down	yes
MSTRG.26075	AP2B1	adaptor related protein complex 2 beta 1 subunit [Source:HGNC Symbol;Acc:HGNC:563]	63.5745	50.8596	47.4001	1.81493	2.84734	0.983545	19.6135	4.29377	0.000144352	0.00148369	down	yes
MSTRG.28983	CHMP1B	charged multivesicular body protein 1B [Source:HGNC Symbol;Acc:HGNC:24287]	19.0051	19.4533	17.2522	0	0	0	19.5467	4.28885	1.13232e-07	0.000127043	down	yes
MSTRG.38465	TPX2	TPX2, microtubule nucleation factor [Source:HGNC Symbol;Acc:HGNC:1249]	60.2798	46.8035	41.3158	1.81998	2.06791	0.932588	19.4992	4.28534	7.73477e-05	0.00103787	down	yes
MSTRG.59679	PSAT1	phosphoserine aminotransferase 1 [Source:HGNC Symbol;Acc:HGNC:19129]	53.6247	37.9005	36.5301	1.40668	1.60945	0.76628	19.3004	4.27056	6.18767e-05	0.000915057	down	yes
MSTRG.53985	IGFBP3	insulin like growth factor binding protein 3 [Source:HGNC Symbol;Acc:HGNC:5472]	88.7686	122.193	79.5839	4.69862	6.34761	2.05363	19.1018	4.25564	0.000528157	0.00343311	down	yes
MSTRG.13269	KRT8	keratin 8 [Source:HGNC Symbol;Acc:HGNC:6446]	701.868	861.577	987.679	51.576	49.2787	31.7066	19.0694	4.25319	8.30274e-05	0.00107726	down	yes
MSTRG.337	ENO1	enolase 1 [Source:HGNC Symbol;Acc:HGNC:3350]	796.75	880.208	1020.69	50.6736	58.5443	33.1661	18.9752	4.24605	8.45836e-05	0.00108948	down	yes
MSTRG.55222	LAMB1	laminin subunit beta 1 [Source:HGNC Symbol;Acc:HGNC:6486]	35.8052	32.7579	28.9097	0.920432	1.07183	0.3888	18.8756	4.23845	2.76573e-05	0.000602941	down	yes
MSTRG.9024	RHOG	ras homolog family member G [Source:HGNC Symbol;Acc:HGNC:672]	31.446	32.0737	39.1766	1.73907	1.08048	0.13394	18.8258	4.23464	0.000402429	0.00285161	down	yes
MSTRG.26415	IGFBP4	insulin like growth factor binding protein 4 [Source:HGNC Symbol;Acc:HGNC:5473]	444.431	553.543	125.924	24.4375	8.39581	18.7446	18.7989	4.23258	0.00587248	0.0205312	down	yes
MSTRG.47961	CCNB1;CTC-351M12.1	cyclin B1 [Source:HGNC Symbol;Acc:HGNC:1579]	65.3359	57.0704	55.3107	2.9597	2.49439	1.37639	18.7549	4.2292	5.44045e-05	0.000855986	down	yes
MSTRG.5485	PARP1	poly(ADP-ribose) polymerase 1 [Source:HGNC Symbol;Acc:HGNC:270]	37.3317	33.3943	31.9711	0.918735	1.30391	0.527763	18.6067	4.21775	2.11306e-05	0.000535849	down	yes
MSTRG.26282	LASP1	LIM and SH3 protein 1 [Source:HGNC Symbol;Acc:HGNC:6513]	82.2261	78.6313	81.56	5.88813	1.69826	3.61172	18.5505	4.21338	0.000425347	0.00296407	down	yes
MSTRG.7028	DKK1	dickkopf WNT signaling pathway inhibitor 1 [Source:HGNC Symbol;Acc:HGNC:2891]	56.973	49.3173	41.486	2.40373	1.91777	0.98584	18.4535	4.20582	9.21378e-05	0.0011461	down	yes
MSTRG.53992	TNS3	tensin 3 [Source:HGNC Symbol;Acc:HGNC:21616]	39.1954	39.3381	37.6074	1.31354	1.49547	0.745138	18.3838	4.20036	1.19879e-05	0.000429787	down	yes
MSTRG.27973	KPNA2	karyopherin subunit alpha 2 [Source:HGNC Symbol;Acc:HGNC:6395]	122.161	97.0078	88.2942	5.15285	6.56692	2.77115	18.3103	4.19459	0.000216051	0.00189036	down	yes
MSTRG.18597	RP11-1017G21.4;HSP90AA1	heat shock protein 90 alpha family class A member 1 [Source:HGNC Symbol;Acc:HGNC:5253]	104.982	75.6791	73.1565	3.86498	6.01198	1.89368	18.2766	4.19193	0.000492984	0.00327441	down	yes
MSTRG.55383	SND1;SND1-IT1	staphylococcal nuclease and tudor domain containing 1 [Source:HGNC Symbol;Acc:HGNC:30646];SND1 intronic transcript 1 [Source:HGNC Symbol;Acc:HGNC:24158]	37.0686	39.076	43.0324	1.35587	1.53757	0.864143	18.1995	4.18582	9.1727e-06	0.000388656	down	yes
MSTRG.39266	CYP24A1	cytochrome P450 family 24 subfamily A member 1 [Source:HGNC Symbol;Acc:HGNC:2602]	137.621	150.413	114.14	7.61751	7.88983	4.49046	17.9107	4.16275	7.99107e-05	0.00105645	down	yes
MSTRG.37342	TUBA4A	tubulin alpha 4a [Source:HGNC Symbol;Acc:HGNC:12407]	48.2537	53.3712	55.4004	2.5579	2.85978	0.920489	17.8912	4.16118	0.000209921	0.00185681	down	yes
MSTRG.2993	AHCYL1	adenosylhomocysteinase like 1 [Source:HGNC Symbol;Acc:HGNC:344]	33.1754	28.6984	24.173	0.770543	0.969098	0.317188	17.7196	4.14727	4.28275e-05	0.000750454	down	yes
MSTRG.3179	ATP1A1	ATPase Na+/K+ transporting subunit alpha 1 [Source:HGNC Symbol;Acc:HGNC:799]	41.9421	43.0386	45.1503	1.63881	2.14646	0.889441	17.7191	4.14724	4.49041e-05	0.000770777	down	yes
MSTRG.42126	HMGB1P5	high mobility group box 1 pseudogene 5 [Source:HGNC Symbol;Acc:HGNC:4997]	21.2695	17.6299	17.4801	0	0	0.882228	17.5652	4.13465	0.000273728	0.00220957	down	yes
MSTRG.35071	CCT7	chaperonin containing TCP1 subunit 7 [Source:HGNC Symbol;Acc:HGNC:1622]	199.478	192.725	228.615	12.2931	13.8204	7.40867	17.5258	4.13141	9.3744e-05	0.00115744	down	yes
MSTRG.37216	FN1	fibronectin 1 [Source:HGNC Symbol;Acc:HGNC:3778]	59.4269	72.3666	67.0567	3.031	3.62261	2.09056	17.3682	4.11837	2.62329e-05	0.000589868	down	yes
MSTRG.38802	SRC	SRC proto-oncogene, non-receptor tyrosine kinase [Source:HGNC Symbol;Acc:HGNC:11283]	68.0337	80.5917	80.3852	4.10934	4.09246	2.4142	17.2805	4.11108	3.9325e-05	0.000719886	down	yes
MSTRG.10274	STIP1	stress induced phosphoprotein 1 [Source:HGNC Symbol;Acc:HGNC:11387]	102.247	102.335	97.4739	5.93601	5.23239	3.72266	17.2649	4.10977	1.61116e-05	0.000479525	down	yes
MSTRG.34473	EPAS1	endothelial PAS domain protein 1 [Source:HGNC Symbol;Acc:HGNC:3374]	42.6687	41.3134	36.0935	1.33795	2.04667	0.920516	17.1115	4.0969	3.76536e-05	0.000705099	down	yes
MSTRG.55981	PDIA4	protein disulfide isomerase family A member 4 [Source:HGNC Symbol;Acc:HGNC:30167]	116.829	156.221	111.162	6.56054	9.09249	4.45619	17.0892	4.09502	0.000162392	0.00158456	down	yes
MSTRG.10057	PRPF19	pre-mRNA processing factor 19 [Source:HGNC Symbol;Acc:HGNC:17896]	60.3545	63.5112	70.8279	3.13791	3.24298	2.34275	17.0395	4.09081	5.86577e-06	0.000330932	down	yes
MSTRG.38060	PCNA	proliferating cell nuclear antigen [Source:HGNC Symbol;Acc:HGNC:8729]	226.604	182.576	181.487	9.7543	13.5917	8.86191	17.0161	4.08883	3.44358e-05	0.000672472	down	yes
MSTRG.26405	TOP2A	topoisomerase (DNA) II alpha [Source:HGNC Symbol;Acc:HGNC:11989]	44.9355	22.7507	21.5385	0.739119	1.01352	0.471128	16.8373	4.07359	0.000330931	0.00250287	down	yes
MSTRG.5684	IRF2BP2	interferon regulatory factor 2 binding protein 2 [Source:HGNC Symbol;Acc:HGNC:21729]	26.5487	26.966	24.8152	1.05829	0.142388	0.779204	16.8146	4.07165	9.39816e-05	0.0011581	down	yes
MSTRG.48818	HSPA4	heat shock protein family A (Hsp70) member 4 [Source:HGNC Symbol;Acc:HGNC:5237]	39.0537	26.0333	26.5859	1.04683	1.08941	0.49341	16.723	4.06376	7.37471e-05	0.00101036	down	yes
MSTRG.56735	CLU;MIR6843	clusterin [Source:HGNC Symbol;Acc:HGNC:2095];microRNA 6843 [Source:HGNC Symbol;Acc:HGNC:50240]	84.2623	73.809	104.796	4.43592	5.05829	3.43897	16.6504	4.05748	3.23746e-05	0.000652671	down	yes
MSTRG.2446	JAK1	Janus kinase 1 [Source:HGNC Symbol;Acc:HGNC:6190]	33.0874	27.1442	22.4214	0.848924	1.05999	0.279883	16.6423	4.05678	9.85744e-05	0.00119059	down	yes
MSTRG.18005	DLST	dihydrolipoamide S-succinyltransferase [Source:HGNC Symbol;Acc:HGNC:2911]	38.8863	40.6564	42.8936	1.62219	1.7331	1.21893	16.6143	4.05435	2.22905e-06	0.000241169	down	yes
MSTRG.61992	HUWE1	HECT, UBA and WWE domain containing 1, E3 ubiquitin protein ligase [Source:HGNC Symbol;Acc:HGNC:30892]	31.4447	30.7761	28.9072	1.02382	1.16599	0.543219	16.5801	4.05138	1.22482e-05	0.000434442	down	yes
MSTRG.9025	RRM1	ribonucleotide reductase catalytic subunit M1 [Source:HGNC Symbol;Acc:HGNC:10451]	34.5094	27.5488	24.8631	1.0436	1.26984	0.25504	16.5291	4.04693	0.000166277	0.00160628	down	yes
MSTRG.18685	CDC42BPB	CDC42 binding protein kinase beta [Source:HGNC Symbol;Acc:HGNC:1738]	37.8558	37.92	33.9214	1.62181	1.82621	0.590053	16.488	4.04334	0.000108443	0.00125644	down	yes
MSTRG.40632	SUSD2	sushi domain containing 2 [Source:HGNC Symbol;Acc:HGNC:30667]	26.3586	35.3859	36.6924	1.64272	0.911873	0.671103	16.4408	4.03921	7.89882e-05	0.00104842	down	yes
MSTRG.21649	RP11-461A8.4;TRAP1	TNF receptor associated protein 1 [Source:HGNC Symbol;Acc:HGNC:16264]	53.8118	63.2673	66.9853	2.91989	3.1169	2.37986	16.3749	4.03342	5.74924e-06	0.000328449	down	yes
MSTRG.42784	DAG1	dystroglycan 1 [Source:HGNC Symbol;Acc:HGNC:2666]	36.0388	39.9487	35.6762	1.2865	1.66386	1.09879	16.3259	4.02909	3.65274e-06	0.000285042	down	yes
MSTRG.38369	APMAP	adipocyte plasma membrane associated protein [Source:HGNC Symbol;Acc:HGNC:13238]	86.4498	83.3791	93.9381	5.23701	5.68655	2.92318	16.2382	4.02132	8.27902e-05	0.00107599	down	yes
MSTRG.5829	FH	fumarate hydratase [Source:HGNC Symbol;Acc:HGNC:3700]	40.9285	35.7873	35.6877	1.20556	2.51234	0.717551	16.202	4.0181	0.000201839	0.00180964	down	yes
MSTRG.60506	HSPA5	heat shock protein family A (Hsp70) member 5 [Source:HGNC Symbol;Acc:HGNC:5238]	138.522	119.417	77.9071	6.87269	7.73457	3.57052	16.1574	4.01412	0.000456032	0.00311183	down	yes
MSTRG.19497	PDIA3	protein disulfide isomerase family A member 3 [Source:HGNC Symbol;Acc:HGNC:4606]	93.4333	83.9488	83.0931	5.01677	6.07142	2.80828	16.0872	4.00784	0.0001247	0.00136516	down	yes
MSTRG.17806	ACTN1	actinin alpha 1 [Source:HGNC Symbol;Acc:HGNC:163]	51.8055	53.9776	49.948	2.43553	2.67852	1.83909	16.0754	4.00678	4.26861e-06	0.000301656	down	yes
MSTRG.1647	THRAP3	thyroid hormone receptor associated protein 3 [Source:HGNC Symbol;Acc:HGNC:22964]	30.9257	26.6491	23.1362	0.922341	1.08981	0.286933	16.0324	4.00292	8.25502e-05	0.0010738	down	yes
MSTRG.7373	PSAP	prosaposin [Source:HGNC Symbol;Acc:HGNC:9498]	438.84	495.652	443.413	30.1551	30.3173	23.518	15.9507	3.99554	6.53113e-06	0.000344253	down	yes
MSTRG.49067	CTNNA1	catenin alpha 1 [Source:HGNC Symbol;Acc:HGNC:2509]	37.0539	45.5393	43.1281	1.79934	2.67151	1.05561	15.9065	3.99155	0.000111259	0.00127494	down	yes
MSTRG.43841	COPG1	coatomer protein complex subunit gamma 1 [Source:HGNC Symbol;Acc:HGNC:2236]	36.7086	39.0935	40.3726	1.46444	2.06029	1.0977	15.8125	3.98299	1.65072e-05	0.000483182	down	yes
MSTRG.35216	TGOLN2	trans-golgi network protein 2 [Source:HGNC Symbol;Acc:HGNC:15450]	44.1264	37.8147	35.4482	2.15457	1.04645	1.50277	15.8093	3.9827	3.91977e-05	0.00071868	down	yes
MSTRG.59278	TLN1;MIR6852	talin 1 [Source:HGNC Symbol;Acc:HGNC:11845];microRNA 6852 [Source:HGNC Symbol;Acc:HGNC:49993]	49.2351	59.6515	61.5413	2.88451	2.89798	2.19197	15.7977	3.98164	8.40918e-06	0.000372854	down	yes
MSTRG.9930	SSRP1	structure specific recognition protein 1 [Source:HGNC Symbol;Acc:HGNC:11327]	70.9109	67.5178	70.1682	3.47039	4.41842	2.68742	15.7754	3.97961	1.617e-05	0.000480156	down	yes
MSTRG.6730	ITGB1	integrin subunit beta 1 [Source:HGNC Symbol;Acc:HGNC:6153]	169.649	109.073	106.343	7.26775	9.53687	4.95883	15.7193	3.97446	0.000248691	0.00207861	down	yes
MSTRG.53931	OGDH	oxoglutarate dehydrogenase [Source:HGNC Symbol;Acc:HGNC:8124]	30.3853	35.3901	34.004	1.41105	1.32865	0.938726	15.6719	3.97011	4.66849e-06	0.000306949	down	yes
MSTRG.19929	MYO1E	myosin IE [Source:HGNC Symbol;Acc:HGNC:7599]	37.7902	36.5429	29.6948	1.5494	1.72802	0.727478	15.5942	3.96293	6.92162e-05	0.000977533	down	yes
MSTRG.1789	CAP1	adenylate cyclase associated protein 1 [Source:HGNC Symbol;Acc:HGNC:20040]	43.5469	34.5329	35.8748	1.62041	2.08136	0.918945	15.5597	3.95974	6.06769e-05	0.0009062	down	yes
MSTRG.62515	PLS3	plastin 3 [Source:HGNC Symbol;Acc:HGNC:9091]	66.3536	47.6273	45.8951	2.79705	4.28884	1.03723	15.542	3.9581	0.000818278	0.00466916	down	yes
MSTRG.20405	PKM	pyruvate kinase, muscle [Source:HGNC Symbol;Acc:HGNC:9021]	537.949	664.857	733.677	47.5317	41.3907	33.2556	15.5238	3.95641	3.62388e-05	0.000690674	down	yes
MSTRG.3842	TPM3	tropomyosin 3 [Source:HGNC Symbol;Acc:HGNC:12012]	53.4688	43.8995	25.7125	1.5468	1.81855	1.45806	15.4702	3.95142	0.000225431	0.00194192	down	yes
MSTRG.7745	GLUD1	glutamate dehydrogenase 1 [Source:HGNC Symbol;Acc:HGNC:4335]	41.9148	36.4308	35.3266	1.68855	2.56494	0.659252	15.4238	3.94709	0.000281734	0.00225208	down	yes
MSTRG.10082	DDB1	damage specific DNA binding protein 1 [Source:HGNC Symbol;Acc:HGNC:2717]	34.5605	36.5021	41.6435	1.48043	1.90847	1.17331	15.3646	3.94154	1.06788e-05	0.00040955	down	yes
MSTRG.42217	STT3B	STT3B, catalytic subunit of the oligosaccharyltransferase complex [Source:HGNC Symbol;Acc:HGNC:30611]	36.9488	24.5069	21.8935	1.20283	0.833148	0.521138	15.337	3.93894	0.000128476	0.0013901	down	yes
MSTRG.11875	APLP2	amyloid beta precursor like protein 2 [Source:HGNC Symbol;Acc:HGNC:598]	36.4765	32.7205	29.2139	1.20003	1.53194	0.900837	15.3348	3.93874	1.22878e-05	0.000434496	down	yes
MSTRG.34802	CCT4	chaperonin containing TCP1 subunit 4 [Source:HGNC Symbol;Acc:HGNC:1617]	93.0535	83.8655	84.2033	5.71979	6.49996	2.79358	15.2651	3.93217	0.000218709	0.0019042	down	yes
MSTRG.22761	ALDOA	aldolase, fructose-bisphosphate A [Source:HGNC Symbol;Acc:HGNC:414]	276.648	384.558	399.228	22.8751	24.0778	19.561	15.1543	3.92166	3.15028e-05	0.000644049	down	yes
MSTRG.48704	LMNB1	lamin B1 [Source:HGNC Symbol;Acc:HGNC:6637]	28.2775	21.9315	18.5456	0.644022	0.737808	0.325458	15.1326	3.91959	4.60035e-05	0.000780887	down	yes
MSTRG.14619	ATP2A2	ATPase sarcoplasmic/endoplasmic reticulum Ca2+ transporting 2 [Source:HGNC Symbol;Acc:HGNC:812]	37.4598	34.5199	32.8881	1.40547	1.94184	0.892297	15.1207	3.91846	3.37293e-05	0.000665193	down	yes
MSTRG.27879	PRKCA	protein kinase C alpha [Source:HGNC Symbol;Acc:HGNC:9393]	22.1101	19.3366	15.9139	0.358976	0.38733	0.23589	15.054	3.91207	9.87618e-06	0.000399351	down	yes
MSTRG.16712	APEX1	apurinic/apyrimidinic endodeoxyribonuclease 1 [Source:HGNC Symbol;Acc:HGNC:587]	71.0958	70.0884	75.8446	4.23914	4.47331	3.04953	15.0246	3.90925	9.76756e-06	0.000397931	down	yes
MSTRG.23696	AARS	alanyl-tRNA synthetase [Source:HGNC Symbol;Acc:HGNC:20]	51.1297	51.3849	59.8091	3.01221	3.01545	2.05252	15.0024	3.90712	1.30802e-05	0.000443396	down	yes
MSTRG.49063	HSPA9	heat shock protein family A (Hsp70) member 9 [Source:HGNC Symbol;Acc:HGNC:5244]	58.5583	46.8261	43.2924	2.54844	3.46445	1.38852	14.9394	3.90105	0.000183928	0.00170775	down	yes
MSTRG.34346	PKDCC	protein kinase domain containing, cytoplasmic [Source:HGNC Symbol;Acc:HGNC:25123]	37.229	47.9344	46.2149	1.85962	2.06977	2.02261	14.9313	3.90026	4.56964e-06	0.000305161	down	yes
MSTRG.8750	MKI67	marker of proliferation Ki-67 [Source:HGNC Symbol;Acc:HGNC:7107]	25.3717	19.5133	15.0601	0.369768	0.571496	0.214479	14.923	3.89947	7.44566e-05	0.00101574	down	yes
MSTRG.58622	BOP1	block of proliferation 1 [Source:HGNC Symbol;Acc:HGNC:15519]	42.9919	53.6613	58.8267	2.56131	2.7853	2.25723	14.8524	3.89262	1.17314e-05	0.000426807	down	yes
MSTRG.59838	IARS	isoleucyl-tRNA synthetase [Source:HGNC Symbol;Acc:HGNC:5330]	27.0069	18.5636	17.9345	0.578054	0.663555	0.224547	14.7778	3.88536	6.78571e-05	0.000966434	down	yes
MSTRG.35286	IMMT	inner membrane mitochondrial protein [Source:HGNC Symbol;Acc:HGNC:6047]	41.4852	28.2106	29.6852	1.35398	1.88693	0.737749	14.7738	3.88497	0.000139682	0.00145598	down	yes
MSTRG.38002	CDC25B	cell division cycle 25B [Source:HGNC Symbol;Acc:HGNC:1726]	95.4967	106.372	107.931	5.5937	6.10463	6.47379	14.7723	3.88482	8.8311e-07	0.000190641	down	yes
MSTRG.39079	CSE1L	chromosome segregation 1 like [Source:HGNC Symbol;Acc:HGNC:2431]	34.0967	17.7851	16.0424	0.48556	0.852615	0.27425	14.7421	3.88187	0.0004294	0.00298701	down	yes
MSTRG.24505	RPA1	replication protein A1 [Source:HGNC Symbol;Acc:HGNC:10289]	32.6636	29.4018	29.3706	1.41322	1.3358	0.732575	14.7094	3.87867	1.71326e-05	0.000487423	down	yes
MSTRG.50084	CANX	calnexin [Source:HGNC Symbol;Acc:HGNC:1473]	92.0421	71.7524	63.998	3.99045	6.04495	2.99379	14.6333	3.87118	0.000165381	0.00160202	down	yes
MSTRG.32865	AP2A1	adaptor related protein complex 2 alpha 1 subunit [Source:HGNC Symbol;Acc:HGNC:561]	24.0499	30.6578	30.8327	1.01762	1.26442	0.782725	14.5801	3.86593	1.39521e-05	0.000454446	down	yes
MSTRG.56720	DPYSL2	dihydropyrimidinase like 2 [Source:HGNC Symbol;Acc:HGNC:3014]	23.5267	22.3858	23.8914	0.657915	1.0857	0.336701	14.5634	3.86428	3.26023e-05	0.000654907	down	yes
MSTRG.1926	PTPRF	protein tyrosine phosphatase, receptor type F [Source:HGNC Symbol;Acc:HGNC:9670]	24.4289	31.1485	26.1299	0.950527	1.12658	0.734258	14.5545	3.86339	8.13099e-06	0.000369657	down	yes
MSTRG.6056	PFKP;RP11-298E9.7;PITRM1-AS1	phosphofructokinase, platelet [Source:HGNC Symbol;Acc:HGNC:8878];PITRM1 antisense RNA 1 [Source:HGNC Symbol;Acc:HGNC:44675]	71.5608	88.2298	84.5298	4.70103	5.68898	3.73224	14.5317	3.86113	2.25522e-05	0.000549581	down	yes
MSTRG.62760	AIFM1	apoptosis inducing factor mitochondria associated 1 [Source:HGNC Symbol;Acc:HGNC:8768]	36.6435	33.2546	32.5128	1.33529	2.04763	1.0222	14.4266	3.85066	2.87449e-05	0.000614519	down	yes
MSTRG.39059	NCOA3	nuclear receptor coactivator 3 [Source:HGNC Symbol;Acc:HGNC:7670]	25.7824	17.1534	16.3606	0.565465	0.623944	0.136164	14.3639	3.84438	0.000118093	0.00132111	down	yes
MSTRG.10063	TMEM109	transmembrane protein 109 [Source:HGNC Symbol;Acc:HGNC:28771]	51.9811	48.428	61.0937	1.05995	5.29813	3.24878	14.3418	3.84215	0.00134326	0.00670709	down	yes
MSTRG.26481	ACLY;KLHL11	kelch like family member 11 [Source:HGNC Symbol;Acc:HGNC:19008];ATP citrate lyase [Source:HGNC Symbol;Acc:HGNC:115]	115.464	118.014	113.668	7.9961	8.08031	5.60607	14.3344	3.84141	1.4402e-05	0.000461401	down	yes
MSTRG.49687	RARS	arginyl-tRNA synthetase [Source:HGNC Symbol;Acc:HGNC:9870]	26.8266	21.3568	21.636	0.694158	1.12598	0.335327	14.3061	3.83856	6.2326e-05	0.00091978	down	yes
MSTRG.42212	TGFBR2	transforming growth factor beta receptor 2 [Source:HGNC Symbol;Acc:HGNC:11773]	31.9407	15.3705	24.7193	0.689971	1.19068	0.279977	14.3042	3.83837	0.000490363	0.00326813	down	yes
MSTRG.41886	JAGN1	jagunal homolog 1 [Source:HGNC Symbol;Acc:HGNC:26926]	27.8805	28.0091	31.2512	1.84141	0.216053	1.67199	14.3039	3.83834	0.000644084	0.00395505	down	yes
MSTRG.27004	KPNB1	karyopherin subunit beta 1 [Source:HGNC Symbol;Acc:HGNC:6400]	59.113	47.2453	39.9999	2.85837	2.83997	1.75844	14.2759	3.83551	7.11977e-05	0.000990783	down	yes
MSTRG.61761	UBA1	ubiquitin like modifier activating enzyme 1 [Source:HGNC Symbol;Acc:HGNC:12469]	54.9307	62.8521	72.0609	3.67292	3.84911	2.96622	14.2657	3.83448	1.13549e-05	0.000420679	down	yes
MSTRG.20219	SMAD3	SMAD family member 3 [Source:HGNC Symbol;Acc:HGNC:6769]	28.174	28.2203	25.6071	1.07441	1.36188	0.665886	14.2634	3.83425	1.62053e-05	0.000480276	down	yes
MSTRG.7921	MYOF	myoferlin [Source:HGNC Symbol;Acc:HGNC:3656]	33.7868	28.6164	24.335	1.02289	1.40313	0.854488	14.2527	3.83317	2.38771e-05	0.000563907	down	yes
MSTRG.4127	COPA	coatomer protein complex subunit alpha [Source:HGNC Symbol;Acc:HGNC:2230]	35.0321	35.8951	29.75	1.46418	1.84119	1.03089	14.2194	3.82979	1.93685e-05	0.000513321	down	yes
MSTRG.31801	APLP1	amyloid beta precursor like protein 1 [Source:HGNC Symbol;Acc:HGNC:597]	31.1203	44.4232	44.4886	1.99685	1.96515	1.6058	14.2048	3.82831	2.83518e-05	0.000611893	down	yes
MSTRG.10115	FEN1;FADS2	flap structure-specific endonuclease 1 [Source:HGNC Symbol;Acc:HGNC:3650];fatty acid desaturase 2 [Source:HGNC Symbol;Acc:HGNC:3575]	60.6003	65.7439	70.1319	4.89864	4.8403	1.9688	14.1937	3.82718	0.000328188	0.00248897	down	yes
MSTRG.56845	GSR	glutathione-disulfide reductase [Source:HGNC Symbol;Acc:HGNC:4623]	147.178	126.183	128.268	11.6854	12.8229	3.88895	14.1643	3.82418	0.00140502	0.00693634	down	yes
MSTRG.25312	FLII	FLII, actin remodeling protein [Source:HGNC Symbol;Acc:HGNC:3750]	44.9527	54.1046	55.9396	3.15503	2.81309	2.20977	14.1535	3.82308	1.25488e-05	0.00043851	down	yes
MSTRG.896	ID3	inhibitor of DNA binding 3, HLH protein [Source:HGNC Symbol;Acc:HGNC:5362]	80.054	102.744	96.6006	6.99031	4.73442	5.3579	14.1235	3.82002	2.7494e-05	0.000600986	down	yes
MSTRG.19112	KLF13	Kruppel like factor 13 [Source:HGNC Symbol;Acc:HGNC:13672]	25.1145	23.0324	21.1125	0.765759	0.897951	0.487723	14.0667	3.81422	6.89741e-06	0.00035336	down	yes
MSTRG.23863	PSMD7	proteasome 26S subunit, non-ATPase 7 [Source:HGNC Symbol;Acc:HGNC:9565]	53.5631	47.843	44.1904	2.66129	3.79017	1.48214	14.0382	3.81129	0.000184326	0.00170893	down	yes
MSTRG.5275	IARS2	isoleucyl-tRNA synthetase 2, mitochondrial [Source:HGNC Symbol;Acc:HGNC:29685]	29.7185	22.1907	22.9542	0.804189	1.55812	0.399322	14.0277	3.81021	0.000184617	0.00170938	down	yes
MSTRG.39433	LAMA5;RP11-157P1.4;MIR4758	laminin subunit alpha 5 [Source:HGNC Symbol;Acc:HGNC:6485];microRNA 4758 [Source:HGNC Symbol;Acc:HGNC:41836]	38.7785	53.0226	48.6007	2.87968	2.37012	1.98643	13.9757	3.80485	2.40959e-05	0.000565066	down	yes
MSTRG.24483	SCARF1;PRPF8;RILP	scavenger receptor class F member 1 [Source:HGNC Symbol;Acc:HGNC:16820];Rab interacting lysosomal protein [Source:HGNC Symbol;Acc:HGNC:30266];pre-mRNA processing factor 8 [Source:HGNC Symbol;Acc:HGNC:17340]	40.4787	42.5884	44.7804	2.2508	2.36387	1.80069	13.9301	3.80013	1.96273e-06	0.000232504	down	yes
MSTRG.36652	COL5A2	collagen type V alpha 2 chain [Source:HGNC Symbol;Acc:HGNC:2210]	22.5159	24.0772	20.6728	0.7622	1.11972	0.267499	13.9238	3.79948	7.25544e-05	0.001001	down	yes
MSTRG.32540	SLC1A5	solute carrier family 1 member 5 [Source:HGNC Symbol;Acc:HGNC:10943]	92.6377	84.0929	88.2317	5.67834	5.55061	5.06948	13.8863	3.79559	3.26052e-07	0.00014649	down	yes
MSTRG.33025	PPP2R1A	protein phosphatase 2 scaffold subunit Aalpha [Source:HGNC Symbol;Acc:HGNC:9302]	57.9715	67.6592	72.2504	4.09385	4.28846	3.12823	13.8677	3.79365	1.2604e-05	0.000439313	down	yes
MSTRG.11487	NNMT	nicotinamide N-methyltransferase [Source:HGNC Symbol;Acc:HGNC:7861]	19.3221	15.7008	24.4251	0.436059	0.757701	0.288833	13.8426	3.79104	6.51646e-05	0.000943953	down	yes
MSTRG.57186	MCM4	minichromosome maintenance complex component 4 [Source:HGNC Symbol;Acc:HGNC:6947]	40.7346	27.7114	24.0982	1.44644	1.53231	0.837726	13.8236	3.78906	0.000136796	0.00143754	down	yes
MSTRG.51645	ELOVL5	ELOVL fatty acid elongase 5 [Source:HGNC Symbol;Acc:HGNC:21308]	29.794	23.4796	21.5825	0.936153	1.25536	0.505349	13.7325	3.77953	6.32336e-05	0.000925214	down	yes
MSTRG.49509	LARP1	La ribonucleoprotein domain family member 1 [Source:HGNC Symbol;Acc:HGNC:29531]	34.0289	35.2342	34.1541	1.2901	2.26885	1.34164	13.6537	3.77122	2.26395e-05	0.000550762	down	yes
MSTRG.38694	SCAND1	SCAN domain containing 1 [Source:HGNC Symbol;Acc:HGNC:10566]	19.7823	28.0449	30.139	1.77928	0.447153	1.17055	13.6496	3.77079	0.000390199	0.00279327	down	yes
MSTRG.17359	PYGL	glycogen phosphorylase L [Source:HGNC Symbol;Acc:HGNC:9725]	28.5165	28.6133	23.6521	1.32475	1.35105	0.575186	13.5772	3.76312	5.60296e-05	0.000868996	down	yes
MSTRG.10465	C11orf68	chromosome 11 open reading frame 68 [Source:HGNC Symbol;Acc:HGNC:28801]	11.2156	14.6614	12.7359	0.00428539	0.0276231	0.0345617	13.5016	3.75506	3.56008e-06	0.000282659	down	yes
MSTRG.30981	NOTCH3	notch 3 [Source:HGNC Symbol;Acc:HGNC:7883]	16.1027	21.8114	22.3963	0.620678	0.553135	0.474343	13.4985	3.75473	1.5226e-05	0.000472038	down	yes
MSTRG.38796	RPN2	ribophorin II [Source:HGNC Symbol;Acc:HGNC:10382]	116.226	111.926	93.2288	6.5802	8.96938	5.74379	13.4767	3.75239	4.15772e-05	0.00073992	down	yes
MSTRG.7968	ALDH18A1	aldehyde dehydrogenase 18 family member A1 [Source:HGNC Symbol;Acc:HGNC:9722]	33.1155	32.8439	32.7174	1.40932	2.13991	1.11501	13.4499	3.74953	2.37416e-05	0.000562583	down	yes
MSTRG.22050	NOMO1	NODAL modulator 1 [Source:HGNC Symbol;Acc:HGNC:30060]	33.8513	34.9214	36.3607	1.90958	2.35047	1.27163	13.4473	3.74924	2.80718e-05	0.000608402	down	yes
MSTRG.43037	FLNB	filamin B [Source:HGNC Symbol;Acc:HGNC:3755]	44.6122	53.6267	51.6553	3.16845	3.11495	2.15212	13.4378	3.74823	1.66966e-05	0.000485214	down	yes
MSTRG.12785	CNTN1	contactin 1 [Source:HGNC Symbol;Acc:HGNC:2171]	22.7907	15.2595	13.5724	0.355892	0.549345	0.122862	13.3695	3.74087	0.00012204	0.00134716	down	yes
MSTRG.42877	ALAS1	5'-aminolevulinate synthase 1 [Source:HGNC Symbol;Acc:HGNC:396]	29.577	29.383	29.9776	1.30685	1.56424	1.05626	13.3252	3.73608	2.22973e-06	0.000241169	down	yes
MSTRG.3167	CSDE1	cold shock domain containing E1 [Source:HGNC Symbol;Acc:HGNC:29905]	43.2697	34.1972	30.7396	2.11134	3.1151	0.666748	13.3155	3.73504	0.000829965	0.00471446	down	yes
MSTRG.57183	PRKDC	protein kinase, DNA-activated, catalytic polypeptide [Source:HGNC Symbol;Acc:HGNC:9413]	24.8575	18.1089	14.2446	0.461996	0.672532	0.30922	13.3005	3.73341	0.000105236	0.0012347	down	yes
MSTRG.7526	VCL	vinculin [Source:HGNC Symbol;Acc:HGNC:12665]	28.3915	25.4503	22.0858	1.18553	1.31732	0.510913	13.2863	3.73187	6.81634e-05	0.000968313	down	yes
MSTRG.4144	NDUFS2	NADH:ubiquinone oxidoreductase core subunit S2 [Source:HGNC Symbol;Acc:HGNC:7708]	38.6683	41.4275	47.4858	2.56942	2.79308	1.59144	13.2492	3.72784	4.02476e-05	0.000728394	down	yes
MSTRG.37536	PSMD1	proteasome 26S subunit, non-ATPase 1 [Source:HGNC Symbol;Acc:HGNC:9554]	33.606	26.1868	25.6427	1.11741	2.20377	0.589287	13.2477	3.72767	0.000301414	0.00235523	down	yes
MSTRG.58579	PLEC	plectin [Source:HGNC Symbol;Acc:HGNC:9069]	47.9693	64.3605	75.3609	3.48715	3.26747	4.49244	13.2455	3.72743	6.8963e-05	0.000975267	down	yes
MSTRG.6101	GDI2	GDP dissociation inhibitor 2 [Source:HGNC Symbol;Acc:HGNC:4227]	43.2364	41.5056	28.7074	1.7685	2.86805	1.2465	13.2419	3.72704	0.000218166	0.00190211	down	yes
MSTRG.56089	ABCF2	ATP binding cassette subfamily F member 2 [Source:HGNC Symbol;Acc:HGNC:71]	23.9504	23.1798	25.9151	0.953286	1.2764	0.574753	13.2363	3.72643	2.05893e-05	0.000529319	down	yes
MSTRG.869	KDM1A	lysine demethylase 1A [Source:HGNC Symbol;Acc:HGNC:29079]	20.538	19.2663	18.9213	0.694046	0.83657	0.312263	13.2308	3.72583	1.75986e-05	0.000493197	down	yes
MSTRG.15315	NCOR2	nuclear receptor corepressor 2 [Source:HGNC Symbol;Acc:HGNC:7673]	21.9542	30.1919	26.2889	1.08482	0.991347	1.03534	13.2235	3.72503	8.68871e-06	0.00037836	down	yes
MSTRG.28666	ACTG1	actin gamma 1 [Source:HGNC Symbol;Acc:HGNC:144]	1648.02	2121.45	1882.76	155.114	135.698	134.522	13.1611	3.71821	7.41063e-06	0.000363175	down	yes
MSTRG.2310	DHCR24	24-dehydrocholesterol reductase [Source:HGNC Symbol;Acc:HGNC:2859]	31.2797	35.2763	37.3757	1.96396	2.0735	1.18359	13.1213	3.71384	2.77247e-05	0.000603954	down	yes
MSTRG.62281	PGK1	phosphoglycerate kinase 1 [Source:HGNC Symbol;Acc:HGNC:8896]	216.565	311.105	251.936	19.0992	23.5755	14.426	13.1116	3.71277	0.000112779	0.00128588	down	yes
MSTRG.61040	NELFB	negative elongation factor complex member B [Source:HGNC Symbol;Acc:HGNC:24324]	29.1001	38.8992	41.6694	1.82584	2.01516	1.67839	13.095	3.71095	2.14873e-05	0.000539018	down	yes
MSTRG.43318	DCBLD2	discoidin, CUB and LCCL domain containing 2 [Source:HGNC Symbol;Acc:HGNC:24627]	47.495	33.3789	28.5007	1.64426	2.61403	1.29972	13.0803	3.70932	0.00020553	0.00183167	down	yes
MSTRG.19928	CCNB2	cyclin B2 [Source:HGNC Symbol;Acc:HGNC:1580]	29.4629	24.4841	24.6523	1.23926	1.65727	0.4977	13.0738	3.7086	0.000138731	0.00145033	down	yes
MSTRG.1898	SLC2A1;RP5-848E13.4	solute carrier family 2 member 1 [Source:HGNC Symbol;Acc:HGNC:11005]	35.4277	42.1282	37.6418	2.00573	2.35761	1.69909	13.0622	3.70733	5.63377e-06	0.000325879	down	yes
MSTRG.29789	POLRMT	RNA polymerase mitochondrial [Source:HGNC Symbol;Acc:HGNC:9200]	25.4708	33.9707	35.2151	1.65492	1.3721	1.38897	13.0614	3.70723	1.69479e-05	0.000487423	down	yes
MSTRG.47161	SDHA	succinate dehydrogenase complex flavoprotein subunit A [Source:HGNC Symbol;Acc:HGNC:10680]	24.2586	26.2112	30.0699	1.28131	1.34354	0.795377	13.0545	3.70648	1.60053e-05	0.000479272	down	yes
MSTRG.10684	FADD	Fas associated via death domain [Source:HGNC Symbol;Acc:HGNC:3573]	26.0436	27.8225	30.4461	1.64033	1.07219	1.02328	13.0339	3.70419	1.1429e-05	0.000422053	down	yes
MSTRG.49464	ANXA6	annexin A6 [Source:HGNC Symbol;Acc:HGNC:544]	20.7446	23.4995	26.6985	0.944144	1.04894	0.696673	12.9729	3.69743	8.92016e-06	0.000383505	down	yes
MSTRG.52754	AKAP12	A-kinase anchoring protein 12 [Source:HGNC Symbol;Acc:HGNC:370]	29.3566	25.4461	18.387	0.882638	1.34352	0.629305	12.9369	3.69342	0.000112143	0.001282	down	yes
MSTRG.61332	PDHA1	pyruvate dehydrogenase (lipoamide) alpha 1 [Source:HGNC Symbol;Acc:HGNC:8806]	26.3617	23.8754	23.2485	0.943865	1.56054	0.533061	12.9324	3.69292	7.42194e-05	0.00101365	down	yes
MSTRG.53694	GARS	glycyl-tRNA synthetase [Source:HGNC Symbol;Acc:HGNC:4162]	34.736	27.4887	26.1054	1.25354	1.91257	0.945068	12.9296	3.69261	6.12279e-05	0.000909979	down	yes
MSTRG.33901	HADHA	hydroxyacyl-CoA dehydrogenase/3-ketoacyl-CoA thiolase/enoyl-CoA hydratase (trifunctional protein), alpha subunit [Source:HGNC Symbol;Acc:HGNC:4801]	86.6469	70.6237	73.8638	5.08384	6.84622	3.59463	12.8922	3.68842	0.000104318	0.00122697	down	yes
MSTRG.42469	CTNNB1	catenin beta 1 [Source:HGNC Symbol;Acc:HGNC:2514]	36.2546	28.3987	24.3066	1.38483	2.00531	0.957486	12.8729	3.68627	0.000114462	0.00129827	down	yes
MSTRG.28555	GAA	glucosidase alpha, acid [Source:HGNC Symbol;Acc:HGNC:4065]	26.571	39.0931	34.6745	1.90301	1.56504	1.48298	12.8723	3.68619	2.91734e-05	0.000618979	down	yes
MSTRG.38335	XRN2	5'-3' exoribonuclease 2 [Source:HGNC Symbol;Acc:HGNC:12836]	58.3067	46.186	40.0267	2.49734	4.41807	1.84203	12.8704	3.68598	0.000305356	0.0023762	down	yes
MSTRG.41028	MCM5	minichromosome maintenance complex component 5 [Source:HGNC Symbol;Acc:HGNC:6948]	25.4146	28.3089	30.9175	1.21999	1.47036	1.14289	12.827	3.68111	3.28169e-06	0.000274411	down	yes
MSTRG.13767	GNS	glucosamine (N-acetyl)-6-sulfatase [Source:HGNC Symbol;Acc:HGNC:4422]	35.7692	29.1694	27.4618	1.26548	2.24687	1.07537	12.8181	3.68011	8.63071e-05	0.00110415	down	yes
MSTRG.8930	IFITM10;RP11-295K3.1;CTSD	interferon induced transmembrane protein 10 [Source:HGNC Symbol;Acc:HGNC:40022];cathepsin D [Source:HGNC Symbol;Acc:HGNC:2529]	72.2554	98.9365	107.631	5.21811	6.70936	6.89899	12.808	3.67898	5.64546e-05	0.000871979	down	yes
MSTRG.38351	NXT1	nuclear transport factor 2 like export factor 1 [Source:HGNC Symbol;Acc:HGNC:15913]	25.3367	26.4297	23.1752	1.53827	0.693108	1.18182	12.8071	3.67887	3.86359e-05	0.000713597	down	yes
MSTRG.31623	GPI;RP11-618P17.4;PDCD2L;UBA2	glucose-6-phosphate isomerase [Source:HGNC Symbol;Acc:HGNC:4458];programmed cell death 2 like [Source:HGNC Symbol;Acc:HGNC:28194];ubiquitin like modifier activating enzyme 2 [Source:HGNC Symbol;Acc:HGNC:30661]	91.8168	119.917	105.393	7.17555	8.22471	6.64009	12.7567	3.67318	1.11413e-05	0.000416858	down	yes
MSTRG.34624	SPTBN1	spectrin beta, non-erythrocytic 1 [Source:HGNC Symbol;Acc:HGNC:11275]	32.6099	33.2952	25.635	1.55606	1.84859	1.03209	12.7547	3.67296	3.81942e-05	0.00070942	down	yes
MSTRG.23332	GOT2	glutamic-oxaloacetic transaminase 2 [Source:HGNC Symbol;Acc:HGNC:4433]	71.8711	69.1285	68.8379	5.34284	5.87655	2.96458	12.732	3.67039	0.000122262	0.00134865	down	yes
MSTRG.919	LYPLA2	lysophospholipase II [Source:HGNC Symbol;Acc:HGNC:6738]	22.1005	24.0236	27.4091	1.24656	1.14364	0.679093	12.7201	3.66904	1.99206e-05	0.000521134	down	yes
MSTRG.27274	ABCC3	ATP binding cassette subfamily C member 3 [Source:HGNC Symbol;Acc:HGNC:54]	69.7154	82.901	82.1591	5.20351	5.52709	4.92823	12.7146	3.66842	2.1307e-06	0.000238146	down	yes
MSTRG.44751	EIF4G1	eukaryotic translation initiation factor 4 gamma 1 [Source:HGNC Symbol;Acc:HGNC:3296]	67.4617	72.8027	74.6312	4.87355	5.00599	4.39251	12.6215	3.65781	5.66238e-07	0.000165437	down	yes
MSTRG.47276	CCT5	chaperonin containing TCP1 subunit 5 [Source:HGNC Symbol;Acc:HGNC:1618]	68.2596	56.5817	53.1439	4.00884	4.8339	2.6801	12.6159	3.65718	8.05608e-05	0.00106001	down	yes
MSTRG.31864	SIPA1L3	signal induced proliferation associated 1 like 3 [Source:HGNC Symbol;Acc:HGNC:23801]	20.1223	23.7767	21.6279	0.984993	0.989633	0.495809	12.6088	3.65636	1.77289e-05	0.000495149	down	yes
MSTRG.42667	MAP4	microtubule associated protein 4 [Source:HGNC Symbol;Acc:HGNC:6862]	18.2598	19.9218	18.6044	0.629564	0.683525	0.442992	12.5897	3.65418	1.16734e-06	0.000206238	down	yes
MSTRG.17693	MTHFD1	methylenetetrahydrofolate dehydrogenase, cyclohydrolase and formyltetrahydrofolate synthetase 1 [Source:HGNC Symbol;Acc:HGNC:7432]	25.462	22.2598	21.4099	1.14272	1.14809	0.509372	12.5685	3.65175	3.8069e-05	0.000708533	down	yes
MSTRG.51619	MCM3	minichromosome maintenance complex component 3 [Source:HGNC Symbol;Acc:HGNC:6945]	35.3383	30.2023	29.1483	2.01421	1.95411	0.95234	12.5281	3.6471	7.80162e-05	0.00104236	down	yes
MSTRG.56348	PRAG1	PEAK1 related kinase activating pseudokinase 1 [Source:HGNC Symbol;Acc:HGNC:25438]	23.1032	28.8339	20.1155	1.04829	1.12952	0.770424	12.5279	3.64707	2.56198e-05	0.000582714	down	yes
MSTRG.13878	CCT2	chaperonin containing TCP1 subunit 2 [Source:HGNC Symbol;Acc:HGNC:1615]	60.1355	47.7635	48.2284	2.96037	5.05656	2.11762	12.5201	3.64617	0.000262004	0.00214926	down	yes
MSTRG.9544	LGR4	leucine rich repeat containing G protein-coupled receptor 4 [Source:HGNC Symbol;Acc:HGNC:13299]	29.1941	19.5072	16.0007	0.947346	1.13216	0.293705	12.5141	3.64548	0.000380266	0.00274542	down	yes
MSTRG.13568	SHMT2	serine hydroxymethyltransferase 2 [Source:HGNC Symbol;Acc:HGNC:10852]	37.5271	40.1869	43.7372	2.1867	2.45529	2.3124	12.512	3.64524	8.58084e-07	0.000190641	down	yes
MSTRG.7333	H2AFY2	H2A histone family member Y2 [Source:HGNC Symbol;Acc:HGNC:14453]	22.7963	25.8809	25.8966	1.11205	1.39308	0.738023	12.5116	3.64519	1.55095e-05	0.000475618	down	yes
MSTRG.9659	CAT	catalase [Source:HGNC Symbol;Acc:HGNC:1516]	20.8743	17.0351	15.4195	0.382521	0.95177	0.227307	12.506	3.64455	0.000100503	0.00120302	down	yes
MSTRG.28717	FASN	fatty acid synthase [Source:HGNC Symbol;Acc:HGNC:3594]	47.7894	61.1724	60.7279	4.35869	3.52986	2.94544	12.5042	3.64434	2.91831e-05	0.000618979	down	yes
MSTRG.53733	FKBP9	FK506 binding protein 9 [Source:HGNC Symbol;Acc:HGNC:3725]	36.3618	40.5092	39.1558	2.43623	2.19426	1.90486	12.5001	3.64387	1.62984e-06	0.000221536	down	yes
MSTRG.733	RCC2	regulator of chromosome condensation 2 [Source:HGNC Symbol;Acc:HGNC:30297]	34.7414	31.2093	32.0158	1.45881	3.04086	0.974211	12.467	3.64004	0.000297181	0.00233076	down	yes
MSTRG.51555	HSP90AB1	heat shock protein 90 alpha family class B member 1 [Source:HGNC Symbol;Acc:HGNC:5258]	523.904	497.51	459.616	36.725	43.744	35.8855	12.4631	3.63959	3.925e-06	0.0002938	down	yes
MSTRG.61961	SMC1A	structural maintenance of chromosomes 1A [Source:HGNC Symbol;Acc:HGNC:11111]	21.1523	18.1428	16.0638	0.569354	0.747817	0.379217	12.4132	3.6338	1.59204e-05	0.000478655	down	yes
MSTRG.10362	CAPN1	calpain 1 [Source:HGNC Symbol;Acc:HGNC:1476]	27.3745	35.6311	46.052	2.06303	2.06631	1.74978	12.4126	3.63373	7.46658e-05	0.00101778	down	yes
MSTRG.30728	PRKCSH	protein kinase C substrate 80K-H [Source:HGNC Symbol;Acc:HGNC:9411]	49.3565	69.2172	71.5516	4.18079	4.3387	3.86324	12.4012	3.63241	3.03457e-05	0.000633008	down	yes
MSTRG.63094	F8A1	coagulation factor VIII-associated 1 [Source:HGNC Symbol;Acc:HGNC:3547]	21.7188	24.1514	26.1726	0.978533	1.5488	0.618723	12.3901	3.63112	5.82159e-05	0.000885694	down	yes
MSTRG.58402	NDRG1	N-myc downstream regulated 1 [Source:HGNC Symbol;Acc:HGNC:7679]	27.9042	48.9189	29.4948	2.29612	2.3352	1.14432	12.3677	3.62851	0.000378389	0.00273631	down	yes
MSTRG.38643	TRPC4AP	transient receptor potential cation channel subfamily C member 4 associated protein [Source:HGNC Symbol;Acc:HGNC:16181]	31.498	32.4391	32.6278	1.76818	2.07124	1.28239	12.3491	3.62634	8.78471e-06	0.000380531	down	yes
MSTRG.62012	MAGED2	MAGE family member D2 [Source:HGNC Symbol;Acc:HGNC:16353]	30.2241	44.5844	43.277	2.44911	2.47225	1.8068	12.3306	3.62417	5.70141e-05	0.000875629	down	yes
MSTRG.13010	DDX23	DEAD-box helicase 23 [Source:HGNC Symbol;Acc:HGNC:17347]	39.8441	39.9727	43.6821	2.61494	2.97085	1.78349	12.3233	3.62332	2.20278e-05	0.000544615	down	yes
MSTRG.48488	CAST	calpastatin [Source:HGNC Symbol;Acc:HGNC:1515]	19.4736	17.299	13.7453	0.484431	0.70947	0.185298	12.3037	3.62103	6.38194e-05	0.000931117	down	yes
MSTRG.28247	ITGB4	integrin subunit beta 4 [Source:HGNC Symbol;Acc:HGNC:6158]	35.0733	53.0076	47.2005	2.72071	2.93813	2.4456	12.2981	3.62036	3.77667e-05	0.000705601	down	yes
MSTRG.13491	TIMELESS	timeless circadian clock [Source:HGNC Symbol;Acc:HGNC:11813]	28.5469	27.5852	29.2363	1.51374	1.42785	1.2545	12.2894	3.61934	2.53942e-07	0.000137956	down	yes
MSTRG.8653	HTRA1	HtrA serine peptidase 1 [Source:HGNC Symbol;Acc:HGNC:9476]	17.3542	21.4655	30.2606	1.27508	0.919312	0.607463	12.2458	3.61422	0.000171317	0.00163601	down	yes
MSTRG.23582	CDH1	cadherin 1 [Source:HGNC Symbol;Acc:HGNC:1748]	23.2357	24.9344	21.5428	1.06977	1.55019	0.464574	12.238	3.6133	0.000114381	0.00129797	down	yes
MSTRG.12093	NOP2;CHD4	NOP2 nucleolar protein [Source:HGNC Symbol;Acc:HGNC:7867];chromodomain helicase DNA binding protein 4 [Source:HGNC Symbol;Acc:HGNC:1919]	31.4482	31.1786	31.3221	1.71978	1.81603	1.42955	12.2284	3.61216	6.11323e-07	0.000170432	down	yes
MSTRG.24565	CLUH	clustered mitochondria homolog [Source:HGNC Symbol;Acc:HGNC:29094]	38.4575	46.5774	47.5194	2.96862	2.53793	2.58079	12.2132	3.61036	4.9005e-06	0.000311006	down	yes
MSTRG.18595	DYNC1H1	dynein cytoplasmic 1 heavy chain 1 [Source:HGNC Symbol;Acc:HGNC:2961]	33.38	31.9338	30.9719	1.7187	2.08104	1.42363	12.2128	3.61033	4.30958e-06	0.000301656	down	yes
MSTRG.9689	CD44	CD44 molecule (Indian blood group) [Source:HGNC Symbol;Acc:HGNC:1681]	36.5972	33.8035	34.0484	2.19923	2.70324	1.14388	12.177	3.60609	0.00011127	0.00127494	down	yes
MSTRG.30250	PTPRS	protein tyrosine phosphatase, receptor type S [Source:HGNC Symbol;Acc:HGNC:9681]	20.9792	25.1412	21.8172	1.00371	0.984048	0.837372	12.1527	3.6032	1.91042e-06	0.000230634	down	yes
MSTRG.29372	ATP5A1	ATP synthase, H+ transporting, mitochondrial F1 complex, alpha subunit 1, cardiac muscle [Source:HGNC Symbol;Acc:HGNC:823]	31.3464	27.025	29.2967	1.69149	1.97278	0.915049	12.1472	3.60255	5.71604e-05	0.000876423	down	yes
MSTRG.6125	PFKFB3	6-phosphofructo-2-kinase/fructose-2,6-biphosphatase 3 [Source:HGNC Symbol;Acc:HGNC:8874]	44.9338	90.5789	44.2596	3.99696	4.2921	3.02287	12.141	3.60182	0.000539544	0.00348234	down	yes
MSTRG.27380	AKAP1	A-kinase anchoring protein 1 [Source:HGNC Symbol;Acc:HGNC:367]	18.3739	18.3868	16.3119	0.624691	0.489795	0.509179	12.1193	3.59923	7.10484e-07	0.000180477	down	yes
MSTRG.4268	ALDH9A1	aldehyde dehydrogenase 9 family member A1 [Source:HGNC Symbol;Acc:HGNC:412]	23.1627	20.0495	19.523	0.954445	0.948365	0.54786	12.0986	3.59677	1.12189e-05	0.000418679	down	yes
MSTRG.20353	THSD4	thrombospondin type 1 domain containing 4 [Source:HGNC Symbol;Acc:HGNC:25835]	16.0398	15.0907	13.2179	0.336064	0.508263	0.0951282	12.0884	3.59555	2.05258e-05	0.000527998	down	yes
MSTRG.27036	NFE2L1	nuclear factor, erythroid 2 like 1 [Source:HGNC Symbol;Acc:HGNC:7781]	51.7244	57.6348	51.4733	2.70186	5.1756	3.02435	12.081	3.59467	0.000105803	0.00123827	down	yes
MSTRG.35112	WDR54	WD repeat domain 54 [Source:HGNC Symbol;Acc:HGNC:25770]	22.5293	28.5491	32.3469	1.26419	1.4711	1.36334	12.0585	3.59198	1.89711e-05	0.000509892	down	yes
MSTRG.38952	YWHAB	tyrosine 3-monooxygenase/tryptophan 5-monooxygenase activation protein beta [Source:HGNC Symbol;Acc:HGNC:12849]	39.0606	30.6372	30.6648	2.40945	1.81232	1.39974	12.0372	3.58943	4.17742e-05	0.000742259	down	yes
MSTRG.5272	EPRS	glutamyl-prolyl-tRNA synthetase [Source:HGNC Symbol;Acc:HGNC:3418]	23.6877	15.6211	14.0806	0.570957	0.924368	0.178342	12.0211	3.5875	0.00027674	0.00222665	down	yes
MSTRG.26841	EFTUD2	elongation factor Tu GTP binding domain containing 2 [Source:HGNC Symbol;Acc:HGNC:30858]	29.0561	30.8706	34.6062	1.69489	2.10249	1.3753	12.007	3.58581	1.11348e-05	0.000416858	down	yes
MSTRG.38490	POFUT1	protein O-fucosyltransferase 1 [Source:HGNC Symbol;Acc:HGNC:14988]	24.2773	23.0685	23.3907	1.30804	1.01925	0.845936	11.9927	3.58409	3.07266e-06	0.000268431	down	yes
MSTRG.39524	PRPF6	pre-mRNA processing factor 6 [Source:HGNC Symbol;Acc:HGNC:15860]	47.0389	52.4454	53.8991	3.89762	3.88338	2.41758	11.9917	3.58397	3.93071e-05	0.000719886	down	yes
MSTRG.14505	PWP1	PWP1 homolog, endonuclein [Source:HGNC Symbol;Acc:HGNC:17015]	27.3847	24.0426	22.2914	1.05716	1.87479	0.627169	11.9826	3.58287	0.000143016	0.00147608	down	yes
MSTRG.60892	SURF4	surfeit 4 [Source:HGNC Symbol;Acc:HGNC:11476]	45.4546	109.625	117.335	2.10907	10.7086	8.78481	11.9518	3.57916	0.00842314	0.0272732	down	yes
MSTRG.10638	LRP5	LDL receptor related protein 5 [Source:HGNC Symbol;Acc:HGNC:6697]	37.129	48.1862	44.1855	2.72325	2.89726	2.45161	11.916	3.57483	7.4298e-06	0.000363213	down	yes
MSTRG.40171	COL18A1	collagen type XVIII alpha 1 chain [Source:HGNC Symbol;Acc:HGNC:2195]	15.6309	20.4401	25.4081	0.911144	0.873845	0.563161	11.8928	3.57201	7.52425e-05	0.00102232	down	yes
MSTRG.38605	RP4-785G19.5;AHCY	adenosylhomocysteinase [Source:HGNC Symbol;Acc:HGNC:343]	102.304	124.739	138.535	8.94496	9.09048	9.74096	11.8915	3.57186	1.09729e-05	0.000413323	down	yes
MSTRG.7058	BICC1	BicC family RNA binding protein 1 [Source:HGNC Symbol;Acc:HGNC:19351]	20.0813	14.8355	14.1778	0.531062	0.603748	0.229275	11.8847	3.57103	4.73328e-05	0.000791584	down	yes
MSTRG.58316	SQLE	squalene epoxidase [Source:HGNC Symbol;Acc:HGNC:11279]	20.249	16.6998	16.5085	0.466833	0.932018	0.384527	11.8838	3.57092	3.31475e-05	0.000659238	down	yes
MSTRG.38253	RRBP1	ribosome binding protein 1 [Source:HGNC Symbol;Acc:HGNC:10448]	35.3992	31.1641	36.5567	2.25698	2.42984	1.3482	11.8789	3.57033	4.17982e-05	0.000742452	down	yes
MSTRG.62580	SLC25A5	solute carrier family 25 member 5 [Source:HGNC Symbol;Acc:HGNC:10991]	452.487	285.798	486.427	34.399	36.0677	27.9096	11.867	3.56888	0.000172498	0.00164175	down	yes
MSTRG.52347	GJA1	gap junction protein alpha 1 [Source:HGNC Symbol;Acc:HGNC:4274]	34.7684	26.5468	24.0254	1.36359	2.17928	0.969165	11.8556	3.56749	0.000147937	0.00150435	down	yes
MSTRG.62066	MSN	moesin [Source:HGNC Symbol;Acc:HGNC:7373]	49.2669	108.622	48.0838	4.73979	5.96469	3.17119	11.8317	3.56459	0.00124724	0.0063535	down	yes
MSTRG.33468	TRIM28;MIR6807	tripartite motif containing 28 [Source:HGNC Symbol;Acc:HGNC:16384];microRNA 6807 [Source:HGNC Symbol;Acc:HGNC:50191]	156.596	185.54	193.606	15.3826	14.0082	13.0514	11.8308	3.56448	6.0054e-06	0.000332506	down	yes
MSTRG.50983	BAG6;C6orf47	BCL2 associated athanogene 6 [Source:HGNC Symbol;Acc:HGNC:13919];chromosome 6 open reading frame 47 [Source:HGNC Symbol;Acc:HGNC:19076]	29.5501	38.7735	38.2144	2.14616	2.41538	1.68587	11.8191	3.56304	2.41272e-05	0.000565566	down	yes
MSTRG.5917	HNRNPU	heterogeneous nuclear ribonucleoprotein U [Source:HGNC Symbol;Acc:HGNC:5048]	25.1476	20.725	15.1795	0.808548	1.00037	0.538891	11.8187	3.563	0.000100973	0.00120484	down	yes
MSTRG.60133	RAD23B	RAD23 homolog B, nucleotide excision repair protein [Source:HGNC Symbol;Acc:HGNC:9813]	34.8979	27.8417	22.8017	1.20818	2.23679	1.09592	11.8048	3.5613	0.000168378	0.00161762	down	yes
MSTRG.44997	TFRC	transferrin receptor [Source:HGNC Symbol;Acc:HGNC:11763]	26.6184	20.186	19.2759	1.03921	1.46672	0.475819	11.7842	3.55878	0.000162357	0.00158456	down	yes
MSTRG.60570	FAM129B	family with sequence similarity 129 member B [Source:HGNC Symbol;Acc:HGNC:25282]	46.2285	83.8171	59.9232	4.26977	5.76895	3.1889	11.7766	3.55785	0.000353917	0.00261683	down	yes
MSTRG.30123	EEF2;DAPK3	death associated protein kinase 3 [Source:HGNC Symbol;Acc:HGNC:2676];eukaryotic translation elongation factor 2 [Source:HGNC Symbol;Acc:HGNC:3214]	137.603	184.763	176.379	14.8049	13.1903	11.5154	11.7616	3.55602	2.63065e-05	0.000590107	down	yes
MSTRG.52906	IGF2R	insulin like growth factor 2 receptor [Source:HGNC Symbol;Acc:HGNC:5467]	15.2527	15.4891	15.5195	0.470238	0.610276	0.167926	11.6987	3.54828	1.36236e-05	0.000450485	down	yes
MSTRG.40982	RTCB	RNA 2',3'-cyclic phosphate and 5'-OH ligase [Source:HGNC Symbol;Acc:HGNC:26935]	28.5963	25.5902	25.3751	1.63414	1.68417	0.985113	11.6863	3.54675	2.13614e-05	0.000538039	down	yes
MSTRG.23359	CNOT1	CCR4-NOT transcription complex subunit 1 [Source:HGNC Symbol;Acc:HGNC:7877]	22.8608	17.959	14.8309	0.620675	1.00871	0.393918	11.6427	3.54135	0.000103156	0.00121837	down	yes
MSTRG.30616	ILF3	interleukin enhancer binding factor 3 [Source:HGNC Symbol;Acc:HGNC:6038]	29.8594	30.7743	29.4746	1.91639	1.62595	1.47415	11.6399	3.541	1.00089e-06	0.000198661	down	yes
MSTRG.1417	KHDRBS1	KH RNA binding domain containing, signal transduction associated 1 [Source:HGNC Symbol;Acc:HGNC:18116]	32.7225	29.9822	24.4412	1.64542	1.92796	1.17624	11.6395	3.54096	3.44373e-05	0.000672472	down	yes
MSTRG.62059	LAS1L	LAS1 like, ribosome biogenesis factor [Source:HGNC Symbol;Acc:HGNC:25726]	22.6157	23.7904	24.9972	1.31051	1.29754	0.820628	11.6343	3.54031	7.89176e-06	0.000367337	down	yes
MSTRG.26580	VPS25	vacuolar protein sorting 25 homolog [Source:HGNC Symbol;Acc:HGNC:28122]	39.2153	21.6959	47.2217	2.98214	1.44785	1.87685	11.6213	3.5387	0.000795688	0.00458275	down	yes
MSTRG.29964	AP3D1	adaptor related protein complex 3 delta 1 subunit [Source:HGNC Symbol;Acc:HGNC:568]	21.6018	20.8785	22.1793	0.823099	1.01517	0.991281	11.6145	3.53786	2.70336e-07	0.000139413	down	yes
MSTRG.37213	ATIC	5-aminoimidazole-4-carboxamide ribonucleotide formyltransferase/IMP cyclohydrolase [Source:HGNC Symbol;Acc:HGNC:794]	52.8508	44.6881	49.4172	3.11976	4.15984	2.73077	11.608	3.53704	2.16308e-05	0.000541105	down	yes
MSTRG.43758	MCM2	minichromosome maintenance complex component 2 [Source:HGNC Symbol;Acc:HGNC:6944]	34.6215	41.3253	42.1762	2.38256	2.67513	2.38091	11.5918	3.53503	3.3579e-06	0.000277358	down	yes
MSTRG.56528	MTUS1	microtubule associated tumor suppressor 1 [Source:HGNC Symbol;Acc:HGNC:29789]	21.2673	13.0789	10.7297	0.298483	0.749367	0.119408	11.5895	3.53475	0.000468611	0.0031682	down	yes
MSTRG.38004	LINC01730;RP5-1009E24.9;AP5S1;MAVS	long intergenic non-protein coding RNA 1730 [Source:HGNC Symbol;Acc:HGNC:52518];adaptor related protein complex 5 sigma 1 subunit [Source:HGNC Symbol;Acc:HGNC:15875];mitochondrial antiviral signaling protein [Source:HGNC Symbol;Acc:HGNC:29233]	15.0757	15.5986	14.7795	0.33767	0.374492	0.472986	11.5846	3.53414	1.80478e-07	0.000137956	down	yes
MSTRG.34893	ACTR2	ARP2 actin related protein 2 homolog [Source:HGNC Symbol;Acc:HGNC:169]	66.6146	45.6682	42.5826	2.58603	7.38651	1.94695	11.5772	3.53321	0.00216584	0.00958476	down	yes
MSTRG.4374	METTL13	methyltransferase like 13 [Source:HGNC Symbol;Acc:HGNC:24248]	17.7529	13.3666	17.9754	0.37909	0.717464	0.391921	11.5746	3.53289	2.94569e-05	0.00062292	down	yes
MSTRG.41422	SREBF2	sterol regulatory element binding transcription factor 2 [Source:HGNC Symbol;Acc:HGNC:11290]	23.856	28.6666	28.1921	1.6623	1.3124	1.26123	11.5638	3.53154	5.58889e-06	0.000325836	down	yes
MSTRG.53035	DNAAF5	dynein axonemal assembly factor 5 [Source:HGNC Symbol;Acc:HGNC:26013]	16.6295	18.5084	12.1935	0.521548	0.532041	0.263767	11.5487	3.52966	5.15142e-05	0.000832017	down	yes
MSTRG.8851	RNH1	ribonuclease/angiogenin inhibitor 1 [Source:HGNC Symbol;Acc:HGNC:10074]	19.3432	23.8854	25.3301	1.13414	1.24964	0.81951	11.5127	3.52515	1.73132e-05	0.000489188	down	yes
MSTRG.7437	MCU	mitochondrial calcium uniporter [Source:HGNC Symbol;Acc:HGNC:23526]	20.3166	17.3609	15.234	0.570135	0.985513	0.392253	11.4952	3.52296	4.99179e-05	0.000816721	down	yes
MSTRG.37691	MLPH	melanophilin [Source:HGNC Symbol;Acc:HGNC:29643]	23.0366	24.6523	25.0599	1.4016	1.27866	0.933048	11.4952	3.52296	4.00544e-06	0.000295359	down	yes
MSTRG.34352	EML4	echinoderm microtubule associated protein like 4 [Source:HGNC Symbol;Acc:HGNC:1316]	19.5799	13.6009	11.6497	0.374933	0.517271	0.199637	11.4948	3.52291	0.000106546	0.00124286	down	yes
MSTRG.24058	CMIP	c-Maf inducing protein [Source:HGNC Symbol;Acc:HGNC:24319]	24.5158	20.8851	23.7491	1.13984	1.03797	1.10382	11.4633	3.51895	9.77976e-07	0.000198661	down	yes
MSTRG.33699	DDX1	DEAD-box helicase 1 [Source:HGNC Symbol;Acc:HGNC:2734]	32.4591	23.2964	21.6196	1.23725	2.2549	0.723572	11.4606	3.51861	0.000388868	0.00278647	down	yes
MSTRG.58019	YWHAZ	tyrosine 3-monooxygenase/tryptophan 5-monooxygenase activation protein zeta [Source:HGNC Symbol;Acc:HGNC:12855]	74.3872	55.2234	51.7568	5.58065	5.94887	2.25188	11.4567	3.51812	0.000810362	0.00464177	down	yes
MSTRG.365	SPSB1	splA/ryanodine receptor domain and SOCS box containing 1 [Source:HGNC Symbol;Acc:HGNC:30628]	11.9084	14.2436	12.7533	0.254443	0.183166	0.220864	11.4306	3.51482	1.17738e-06	0.000206238	down	yes
MSTRG.4665	PLA2G4A	phospholipase A2 group IVA [Source:HGNC Symbol;Acc:HGNC:9035]	20.7516	14.6762	15.0151	0.694653	0.894033	0.141464	11.4229	3.51386	0.000198669	0.00179372	down	yes
MSTRG.23723	SF3B3	splicing factor 3b subunit 3 [Source:HGNC Symbol;Acc:HGNC:10770]	22.4201	21.4047	26.1279	1.02356	1.3008	1.07073	11.4142	3.51276	4.09907e-06	0.000297421	down	yes
MSTRG.13270	KRT18	keratin 18 [Source:HGNC Symbol;Acc:HGNC:6430]	431.517	517.727	623.163	48.7306	45.4927	39.8089	11.4067	3.5118	3.57389e-05	0.000686508	down	yes
MSTRG.10113	MYRF	myelin regulatory factor [Source:HGNC Symbol;Acc:HGNC:1181]	22.8705	28.1382	19.1348	1.35327	0.759821	1.27931	11.4054	3.51164	6.60172e-05	0.000951192	down	yes
MSTRG.18889	CYFIP1	cytoplasmic FMR1 interacting protein 1 [Source:HGNC Symbol;Acc:HGNC:13759]	20.6554	22.1149	19.3717	1.1012	0.96623	0.664279	11.4039	3.51145	6.39837e-06	0.000341709	down	yes
MSTRG.8049	MMS19	MMS19 homolog, cytosolic iron-sulfur assembly component [Source:HGNC Symbol;Acc:HGNC:13824]	18.1533	18.6973	19.1451	0.867207	0.835102	0.521874	11.3709	3.50727	3.50354e-06	0.00028119	down	yes
MSTRG.28170	MIR3615;SLC9A3R1	microRNA 3615 [Source:HGNC Symbol;Acc:HGNC:38905];SLC9A3 regulator 1 [Source:HGNC Symbol;Acc:HGNC:11075]	18.9866	74.0771	23.5664	3.14605	1.28754	1.65488	11.3548	3.50523	0.0056157	0.0198428	down	yes
MSTRG.10742	NUMA1	nuclear mitotic apparatus protein 1 [Source:HGNC Symbol;Acc:HGNC:8059]	15.4089	22.919	22.0701	0.867977	1.00607	0.653805	11.3472	3.50427	5.22854e-05	0.000839919	down	yes
MSTRG.52923	MRPL18	mitochondrial ribosomal protein L18 [Source:HGNC Symbol;Acc:HGNC:14477]	42.7911	39.8817	43.6204	3.262	3.15009	2.09163	11.3465	3.50418	2.16919e-05	0.000541666	down	yes
MSTRG.20425	NEO1	neogenin 1 [Source:HGNC Symbol;Acc:HGNC:7754]	17.1757	15.9667	15.9996	0.617504	0.659812	0.431572	11.3219	3.50105	1.25171e-06	0.000210569	down	yes
MSTRG.34175	CRIM1	cysteine rich transmembrane BMP regulator 1 [Source:HGNC Symbol;Acc:HGNC:2359]	23.4989	15.4891	17.2527	0.703576	0.922432	0.561045	11.2983	3.49804	5.35491e-05	0.000848828	down	yes
MSTRG.14472	CKAP4	cytoskeleton associated protein 4 [Source:HGNC Symbol;Acc:HGNC:16991]	55.9201	60.1208	57.0352	4.14305	5.03357	3.52947	11.2833	3.49611	9.27744e-06	0.00039048	down	yes
MSTRG.56590	XPO7	exportin 7 [Source:HGNC Symbol;Acc:HGNC:14108]	22.2064	17.7795	15.227	0.641539	1.01298	0.513569	11.2607	3.49322	5.56424e-05	0.000865619	down	yes
MSTRG.10132	INCENP	inner centromere protein [Source:HGNC Symbol;Acc:HGNC:6058]	14.6799	15.0061	13.7437	0.384528	0.44591	0.303045	11.236	3.49005	4.03699e-07	0.00015761	down	yes
MSTRG.42780	LAMB2	laminin subunit beta 2 [Source:HGNC Symbol;Acc:HGNC:6487]	15.2287	20.9969	21.1951	1.00463	0.793689	0.576352	11.2013	3.4856	4.12199e-05	0.000736999	down	yes
MSTRG.21041	PRC1	protein regulator of cytokinesis 1 [Source:HGNC Symbol;Acc:HGNC:9341]	30.6266	26.2629	20.7828	1.3881	1.6869	1.08947	11.1892	3.48404	5.01439e-05	0.000817991	down	yes
MSTRG.22556	GTF3C1	general transcription factor IIIC subunit 1 [Source:HGNC Symbol;Acc:HGNC:4664]	15.3548	17.2394	17.4004	0.682982	0.716539	0.423844	11.169	3.48143	4.52824e-06	0.000305161	down	yes
MSTRG.22167	NOMO2	NODAL modulator 2 [Source:HGNC Symbol;Acc:HGNC:22652]	23.8572	24.201	25.7042	1.20835	1.88633	0.889941	11.1565	3.47982	4.33152e-05	0.000754949	down	yes
MSTRG.62	NOC2L	NOC2 like nucleolar associated transcriptional repressor [Source:HGNC Symbol;Acc:HGNC:24517]	31.1934	35.282	40.0282	2.37188	2.36265	2.04637	11.1532	3.47939	6.37431e-06	0.000341536	down	yes
MSTRG.54788	SLC25A13	solute carrier family 25 member 13 [Source:HGNC Symbol;Acc:HGNC:10983]	18.4178	15.3065	14.9528	0.48907	0.914472	0.277539	11.152	3.47923	5.48905e-05	0.000859735	down	yes
MSTRG.30622	DNM2	dynamin 2 [Source:HGNC Symbol;Acc:HGNC:2974]	14.3649	19.001	18.6367	0.658132	0.770829	0.484129	11.1462	3.47848	1.71398e-05	0.000487423	down	yes
MSTRG.20973	IQGAP1	IQ motif containing GTPase activating protein 1 [Source:HGNC Symbol;Acc:HGNC:6110]	22.705	13.1451	12.8602	0.460409	0.798989	0.35736	11.1312	3.47654	0.000250611	0.0020857	down	yes
MSTRG.12882	AMIGO2	adhesion molecule with Ig like domain 2 [Source:HGNC Symbol;Acc:HGNC:24073]	20.8326	18.5218	17.2755	2.29385	0.465139	0.172935	11.1227	3.47544	0.00162839	0.00774779	down	yes
MSTRG.7474	ANXA7	annexin A7 [Source:HGNC Symbol;Acc:HGNC:545]	38.7532	34.2368	32.1595	2.816	2.39696	1.60435	11.1222	3.47538	4.27135e-05	0.000750454	down	yes
MSTRG.42182	TOP2B;MIR4442	topoisomerase (DNA) II beta [Source:HGNC Symbol;Acc:HGNC:11990];microRNA 4442 [Source:HGNC Symbol;Acc:HGNC:41718]	18.914	11.6023	10.1014	0.255041	0.564682	0.1222	11.1158	3.47453	0.000296803	0.00232962	down	yes
MSTRG.55290	MET	MET proto-oncogene, receptor tyrosine kinase [Source:HGNC Symbol;Acc:HGNC:7029]	20.829	20.3955	16.4085	0.706096	1.32655	0.49173	11.1149	3.47442	8.84021e-05	0.00112232	down	yes
MSTRG.27779	FTSJ3	FtsJ homolog 3 [Source:HGNC Symbol;Acc:HGNC:17136]	18.3962	20.57	22.6367	1.19671	1.20689	0.632244	11.1106	3.47386	3.43096e-05	0.00067076	down	yes
MSTRG.63014	HCFC1	host cell factor C1 [Source:HGNC Symbol;Acc:HGNC:4839]	22.8149	27.846	26.9269	1.45505	1.44487	1.33704	11.1001	3.4725	2.51274e-06	0.000250969	down	yes
MSTRG.54526	POR	cytochrome p450 oxidoreductase [Source:HGNC Symbol;Acc:HGNC:9208]	30.8682	40.1283	37.5597	2.27976	2.81784	1.96378	11.0843	3.47045	2.2501e-05	0.000548865	down	yes
MSTRG.28557	EIF4A3	eukaryotic translation initiation factor 4A3 [Source:HGNC Symbol;Acc:HGNC:18683]	25.377	23.8225	25.5708	1.26681	1.66329	1.1204	11.0766	3.46945	4.53665e-06	0.000305161	down	yes
MSTRG.49039	KIF20A	kinesin family member 20A [Source:HGNC Symbol;Acc:HGNC:9787]	23.8138	21.4398	18.709	1.25766	1.22863	0.686169	11.062	3.46754	3.39051e-05	0.000666781	down	yes
MSTRG.27201	ITGA3;RP5-875H18.9	integrin subunit alpha 3 [Source:HGNC Symbol;Acc:HGNC:6139]	36.9018	47.7508	48.888	3.0239	3.37126	2.87472	11.059	3.46715	1.44588e-05	0.000461913	down	yes
MSTRG.62344	CSTF2	cleavage stimulation factor subunit 2 [Source:HGNC Symbol;Acc:HGNC:2484]	21.0465	20.8403	20.0457	1.12526	1.22966	0.58171	11.0576	3.46697	2.44033e-05	0.000568038	down	yes
MSTRG.49688	WWC1	WW and C2 domain containing 1 [Source:HGNC Symbol;Acc:HGNC:29435]	16.7413	17.6136	15.8844	0.630383	0.680852	0.509694	11.0458	3.46543	5.91344e-07	0.000168221	down	yes
MSTRG.51410	CCND3	cyclin D3 [Source:HGNC Symbol;Acc:HGNC:1585]	29.5255	64.6719	32.498	4.23962	2.1222	2.08659	10.997	3.45904	0.00129313	0.00652784	down	yes
MSTRG.33143	MBOAT7	membrane bound O-acyltransferase domain containing 7 [Source:HGNC Symbol;Acc:HGNC:15505]	28.3097	32.5297	28.4949	1.46829	2.39328	1.6026	10.9965	3.45897	2.4166e-05	0.00056583	down	yes
MSTRG.41021	HMOX1	heme oxygenase 1 [Source:HGNC Symbol;Acc:HGNC:5013]	91.9096	101.46	95.8215	8.14553	6.81257	8.70956	10.9933	3.45855	4.52843e-06	0.000305161	down	yes
MSTRG.35101	RP11-287D1.3;SLC4A5;DCTN1	solute carrier family 4 member 5 [Source:HGNC Symbol;Acc:HGNC:18168];dynactin subunit 1 [Source:HGNC Symbol;Acc:HGNC:2711]	14.5469	15.1028	15.9806	0.476011	0.646054	0.380164	10.9926	3.45846	2.07419e-06	0.000236295	down	yes
MSTRG.18794	INF2;RP11-982M15.6	inverted formin, FH2 and WH2 domain containing [Source:HGNC Symbol;Acc:HGNC:23791]	18.5133	23.257	22.9438	0.999012	1.13711	0.999801	10.9878	3.45783	5.38403e-06	0.000321848	down	yes
MSTRG.388	CLSTN1;CTNNBIP1	calsyntenin 1 [Source:HGNC Symbol;Acc:HGNC:17447];catenin beta interacting protein 1 [Source:HGNC Symbol;Acc:HGNC:16913]	18.8656	23.0559	22.8084	1.05993	1.24637	0.871217	10.9796	3.45675	8.02152e-06	0.000369186	down	yes
MSTRG.39205	DPM1	dolichyl-phosphate mannosyltransferase subunit 1, catalytic [Source:HGNC Symbol;Acc:HGNC:3005]	30.4583	22.317	22.1865	1.20439	2.5002	0.671445	10.9662	3.45499	0.000548559	0.00352445	down	yes
MSTRG.47139	FAT1	FAT atypical cadherin 1 [Source:HGNC Symbol;Acc:HGNC:3595]	18.2135	14.7276	11.9609	0.332575	0.699288	0.328708	10.9439	3.45206	6.87382e-05	0.000973792	down	yes
MSTRG.59761	DAPK1	death associated protein kinase 1 [Source:HGNC Symbol;Acc:HGNC:2674]	14.6863	18.6931	14.5765	0.524657	0.734134	0.389925	10.9401	3.45155	1.82792e-05	0.000500978	down	yes
MSTRG.13607	OS9	OS9, endoplasmic reticulum lectin [Source:HGNC Symbol;Acc:HGNC:16994]	32.3693	33.5929	36.0054	2.16646	2.35374	2.0781	10.933	3.45061	4.42737e-07	0.000163322	down	yes
MSTRG.21522	PAQR4	progestin and adipoQ receptor family member 4 [Source:HGNC Symbol;Acc:HGNC:26386]	18.1667	20.8265	21.0793	1.26638	0.727524	0.810003	10.9235	3.44936	1.49858e-05	0.000469963	down	yes
MSTRG.4585	DHX9	DExH-box helicase 9 [Source:HGNC Symbol;Acc:HGNC:2750]	41.1709	32.1447	28.8008	2.31645	3.14854	1.40433	10.9217	3.44912	0.000231751	0.00197836	down	yes
MSTRG.51479	KLHDC3	kelch domain containing 3 [Source:HGNC Symbol;Acc:HGNC:20704]	20.2338	22.6317	26.1517	1.52066	1.66517	0.55815	10.9183	3.44868	0.000205414	0.00183097	down	yes
MSTRG.59053	ACO1	aconitase 1 [Source:HGNC Symbol;Acc:HGNC:117]	14.5049	12.3618	12.5471	0.353385	0.535287	0.0584275	10.8468	3.4392	3.67336e-05	0.000695229	down	yes
MSTRG.42883	TLR9;TWF2	toll like receptor 9 [Source:HGNC Symbol;Acc:HGNC:15633];twinfilin actin binding protein 2 [Source:HGNC Symbol;Acc:HGNC:9621]	16.8483	21.4436	22.5008	0.921008	1.19608	0.75697	10.8296	3.4369	2.4061e-05	0.000564836	down	yes
MSTRG.21444	ABCA3	ATP binding cassette subfamily A member 3 [Source:HGNC Symbol;Acc:HGNC:33]	12.5015	15.6589	15.4345	0.454684	0.492801	0.341044	10.8274	3.43661	5.91695e-06	0.000330986	down	yes
MSTRG.54470	HIP1	huntingtin interacting protein 1 [Source:HGNC Symbol;Acc:HGNC:4913]	15.6331	15.4858	12.2515	0.469204	0.521133	0.289961	10.8021	3.43324	1.19828e-05	0.000429787	down	yes
MSTRG.4819	UBE2T	ubiquitin conjugating enzyme E2 T [Source:HGNC Symbol;Acc:HGNC:25009]	42.8801	35.0478	31.3692	3.10073	2.57773	1.78441	10.7818	3.43053	7.91345e-05	0.00104938	down	yes
MSTRG.20506	C15orf39	chromosome 15 open reading frame 39 [Source:HGNC Symbol;Acc:HGNC:24497]	15.0723	19.8561	18.3299	0.795631	0.878167	0.544603	10.7545	3.42687	1.6753e-05	0.000485605	down	yes
MSTRG.47494	TARS	threonyl-tRNA synthetase [Source:HGNC Symbol;Acc:HGNC:11572]	21.0543	14.4878	12.0076	0.531771	0.941666	0.209958	10.7279	3.42329	0.000329212	0.00249421	down	yes
MSTRG.59224	STOML2	stomatin like 2 [Source:HGNC Symbol;Acc:HGNC:14559]	93.609	95.3555	120.174	10.3355	8.23	7.57584	10.7177	3.42192	3.3055e-05	0.000658889	down	yes
MSTRG.14956	GCN1	GCN1, eIF2 alpha kinase activator homolog [Source:HGNC Symbol;Acc:HGNC:4199]	26.0772	29.6702	31.859	1.81455	2.09742	1.54829	10.7096	3.42083	7.67083e-06	0.000365575	down	yes
MSTRG.37978	ATRN	attractin [Source:HGNC Symbol;Acc:HGNC:885]	16.2723	14.4544	13.0808	0.437195	0.797858	0.185965	10.7044	3.42013	5.98537e-05	0.000899235	down	yes
MSTRG.51133	ITPR3	inositol 1,4,5-trisphosphate receptor type 3 [Source:HGNC Symbol;Acc:HGNC:6182]	21.9202	25.4775	23.1976	1.37605	1.27282	1.22266	10.6953	3.4189	8.81197e-07	0.000190641	down	yes
MSTRG.28255	TRIM47	tripartite motif containing 47 [Source:HGNC Symbol;Acc:HGNC:19020]	20.6076	29.0823	30.3337	1.34642	2.36874	1.10757	10.6928	3.41857	0.000211095	0.00186312	down	yes
MSTRG.15433	NOC4L	nucleolar complex associated 4 homolog [Source:HGNC Symbol;Acc:HGNC:28461]	24.0975	30.8596	31.2403	1.67154	1.74563	1.87641	10.6907	3.41828	9.56914e-06	0.000395408	down	yes
MSTRG.33987	NRBP1	nuclear receptor binding protein 1 [Source:HGNC Symbol;Acc:HGNC:7993]	35.8894	38.3726	35.8616	2.55739	2.92339	2.14103	10.689	3.41805	4.04011e-06	0.000295359	down	yes
MSTRG.8253	NOLC1	nucleolar and coiled-body phosphoprotein 1 [Source:HGNC Symbol;Acc:HGNC:15608]	40.2382	37.4022	32.093	2.26633	2.54429	2.71215	10.6838	3.41735	5.93898e-06	0.000331743	down	yes
MSTRG.33649	PDIA6;RP11-791G15.2	protein disulfide isomerase family A member 6 [Source:HGNC Symbol;Acc:HGNC:30168]	104.127	94.3949	96.1118	8.60926	11.2411	6.28609	10.6497	3.41274	0.000110739	0.00127335	down	yes
MSTRG.58594	GPAA1;EXOSC4	exosome component 4 [Source:HGNC Symbol;Acc:HGNC:18189];glycosylphosphatidylinositol anchor attachment 1 [Source:HGNC Symbol;Acc:HGNC:4446]	30.2627	41.4133	42.8875	2.83103	2.6321	2.46966	10.6423	3.41174	2.92812e-05	0.000620362	down	yes
MSTRG.42793	APEH	acylaminoacyl-peptide hydrolase [Source:HGNC Symbol;Acc:HGNC:586]	28.2981	33.5032	41.3589	2.54817	2.47261	1.88435	10.6409	3.41155	4.64073e-05	0.00078431	down	yes
MSTRG.45325	WFS1	wolframin ER transmembrane glycoprotein [Source:HGNC Symbol;Acc:HGNC:12762]	9.36916	11.2821	12.3377	0.273021	0.0289045	0.0773165	10.6377	3.41111	1.77649e-05	0.000495892	down	yes
MSTRG.55227	NRCAM	neuronal cell adhesion molecule [Source:HGNC Symbol;Acc:HGNC:7994]	17.0245	10.0925	10.1455	0.206239	0.385492	0.15753	10.6368	3.41099	0.00015664	0.00155459	down	yes
MSTRG.40149	PTTG1IP	pituitary tumor-transforming 1 interacting protein [Source:HGNC Symbol;Acc:HGNC:13524]	49.472	46.5133	44.1102	2.06112	8.97982	1.95808	10.618	3.40844	0.00415302	0.0156641	down	yes
MSTRG.55115	PSMC2	proteasome 26S subunit, ATPase 2 [Source:HGNC Symbol;Acc:HGNC:9548]	23.2595	21.5614	22.2854	1.23517	1.73381	0.742476	10.6176	3.40839	5.71742e-05	0.000876423	down	yes
MSTRG.52259	MARCKS	myristoylated alanine rich protein kinase C substrate [Source:HGNC Symbol;Acc:HGNC:6759]	18.4036	15.7568	12.8446	0.512442	0.787814	0.392824	10.6125	3.4077	4.22923e-05	0.000746312	down	yes
MSTRG.25425	ALDH3A2	aldehyde dehydrogenase 3 family member A2 [Source:HGNC Symbol;Acc:HGNC:403]	28.0085	22.5292	20.0412	1.22539	1.91011	0.865882	10.5939	3.40516	0.000122524	0.00135048	down	yes
MSTRG.26778	GRN	granulin precursor [Source:HGNC Symbol;Acc:HGNC:4601]	65.7735	87.8589	89.5882	7.5221	7.58913	5.18288	10.59	3.40463	8.67818e-05	0.00110797	down	yes
MSTRG.31018	TPM4	tropomyosin 4 [Source:HGNC Symbol;Acc:HGNC:12013]	69.5802	59.3217	54.5796	4.9884	6.99071	3.23264	10.5889	3.40449	0.000281955	0.00225349	down	yes
MSTRG.10487	SF3B2	splicing factor 3b subunit 2 [Source:HGNC Symbol;Acc:HGNC:10769]	27.8302	29.6883	30.0153	1.94324	2.04554	1.58492	10.58	3.40327	1.75451e-06	0.000228011	down	yes
MSTRG.28793	TBCD	tubulin folding cofactor D [Source:HGNC Symbol;Acc:HGNC:11581]	12.4053	13.9438	15.0286	0.556542	0.49077	0.202654	10.5451	3.3985	1.61744e-05	0.000480156	down	yes
MSTRG.15643	PARP4	poly(ADP-ribose) polymerase family member 4 [Source:HGNC Symbol;Acc:HGNC:271]	17.7592	14.1382	11.7096	0.517728	0.627494	0.24772	10.5406	3.39788	6.88174e-05	0.000974425	down	yes
MSTRG.20899	ABHD2	abhydrolase domain containing 2 [Source:HGNC Symbol;Acc:HGNC:18717]	16.5112	12.5525	11.8093	0.34758	0.48468	0.31026	10.5341	3.397	2.20754e-05	0.000544615	down	yes
MSTRG.15763	SLC7A1	solute carrier family 7 member 1 [Source:HGNC Symbol;Acc:HGNC:11057]	14.9682	13.6378	13.3612	0.452979	0.572707	0.283388	10.5172	3.39468	4.13562e-06	0.000298241	down	yes
MSTRG.51170	C6orf106	chromosome 6 open reading frame 106 [Source:HGNC Symbol;Acc:HGNC:21215]	29.5594	30.2686	33.0997	2.04349	2.24034	1.84502	10.5112	3.39386	1.24573e-06	0.000210569	down	yes
MSTRG.30804	FARSA	phenylalanyl-tRNA synthetase alpha subunit [Source:HGNC Symbol;Acc:HGNC:3592]	50.6924	59.144	68.1496	5.31886	4.15863	4.70427	10.4957	3.39173	2.13362e-05	0.000538013	down	yes
MSTRG.43779	RPN1	ribophorin I [Source:HGNC Symbol;Acc:HGNC:10381]	66.4618	72.146	63.9593	5.94981	6.91755	4.0419	10.4933	3.39139	7.08368e-05	0.000987552	down	yes
MSTRG.13208	KRT80	keratin 80 [Source:HGNC Symbol;Acc:HGNC:27056]	23.6943	25.7655	26.6706	1.83142	1.44186	1.29079	10.4912	3.39111	5.03987e-06	0.000315256	down	yes
MSTRG.37633	DGKD	diacylglycerol kinase delta [Source:HGNC Symbol;Acc:HGNC:2851]	16.7156	18.5421	17.2311	0.816424	1.05657	0.466582	10.4831	3.39	2.18283e-05	0.000543153	down	yes
MSTRG.36703	MYO1B	myosin IB [Source:HGNC Symbol;Acc:HGNC:7596]	17.4155	12.9581	11.0194	0.493343	0.559677	0.188869	10.4799	3.38956	0.000100591	0.00120314	down	yes
MSTRG.10610	UNC93B1	unc-93 homolog B1 (C. elegans) [Source:HGNC Symbol;Acc:HGNC:13481]	28.5787	36.1315	36.8397	2.43821	2.34712	2.14056	10.4766	3.3891	9.53043e-06	0.000394384	down	yes
MSTRG.50981	PRRC2A;MIR6832	proline rich coiled-coil 2A [Source:HGNC Symbol;Acc:HGNC:13918];microRNA 6832 [Source:HGNC Symbol;Acc:HGNC:50140]	26.8856	37.0275	34.8948	2.39435	1.99658	2.26047	10.47	3.38819	2.11517e-05	0.000535989	down	yes
MSTRG.13484	SMARCC2	SWI/SNF related, matrix associated, actin dependent regulator of chromatin subfamily c member 2 [Source:HGNC Symbol;Acc:HGNC:11105]	16.6676	17.9431	17.157	0.885736	0.905261	0.485212	10.4428	3.38443	9.70902e-06	0.000397231	down	yes
MSTRG.43861	PLXND1	plexin D1 [Source:HGNC Symbol;Acc:HGNC:9107]	20.9422	25.2164	26.5627	1.60062	1.38731	1.24529	10.4385	3.38385	8.57533e-06	0.000376902	down	yes
MSTRG.32206	MEGF8	multiple EGF like domains 8 [Source:HGNC Symbol;Acc:HGNC:3233]	12.521	19.3534	17.3271	0.701543	0.596194	0.632838	10.4381	3.38379	4.61141e-05	0.000781952	down	yes
MSTRG.44887	CLDN1	claudin 1 [Source:HGNC Symbol;Acc:HGNC:2032]	20.2222	16.3757	14.0242	1.01858	0.867563	0.30258	10.4104	3.37995	0.000153433	0.00153554	down	yes
MSTRG.20174	HACD3	3-hydroxyacyl-CoA dehydratase 3 [Source:HGNC Symbol;Acc:HGNC:24175]	43.7158	40.3193	15.2992	2.31877	3.96284	0.620801	10.4099	3.37989	0.00704672	0.023711	down	yes
MSTRG.11609	BCL9L	B-cell CLL/lymphoma 9-like [Source:HGNC Symbol;Acc:HGNC:23688]	21.0368	18.4486	26.3602	1.17949	1.17337	1.19461	10.4097	3.37985	1.94776e-05	0.000515487	down	yes
MSTRG.16423	RP11-214F16.8;TM9SF2	transmembrane 9 superfamily member 2 [Source:HGNC Symbol;Acc:HGNC:11865]	18.8449	17.4272	13.7193	0.790654	0.979757	0.390148	10.3845	3.37636	7.32404e-05	0.00100564	down	yes
MSTRG.6158	ATP5C1	ATP synthase, H+ transporting, mitochondrial F1 complex, gamma polypeptide 1 [Source:HGNC Symbol;Acc:HGNC:833]	62.508	56.9735	57.9943	5.72749	6.97684	2.953	10.3819	3.37599	0.000447267	0.00307322	down	yes
MSTRG.1575	SFPQ	splicing factor proline and glutamine rich [Source:HGNC Symbol;Acc:HGNC:10774]	30.0447	24.1407	20.0551	1.4762	1.81714	1.11151	10.3716	3.37456	7.48024e-05	0.00101912	down	yes
MSTRG.29220	DSG2	desmoglein 2 [Source:HGNC Symbol;Acc:HGNC:3049]	17.9773	13.1945	10.8873	0.448244	0.650927	0.202036	10.3669	3.37392	0.000142213	0.00147067	down	yes
MSTRG.37942	GNRH2;MRPS26;OXT	gonadotropin releasing hormone 2 [Source:HGNC Symbol;Acc:HGNC:4420];mitochondrial ribosomal protein S26 [Source:HGNC Symbol;Acc:HGNC:14045];oxytocin/neurophysin I prepropeptide [Source:HGNC Symbol;Acc:HGNC:8528]	21.251	25.2764	26.7729	1.83588	1.04158	1.52005	10.3631	3.37339	3.69124e-05	0.000697467	down	yes
MSTRG.34017	FOSL2	FOS like 2, AP-1 transcription factor subunit [Source:HGNC Symbol;Acc:HGNC:3798]	28.9503	28.833	23.8647	2.08623	2.28196	0.975097	10.3556	3.37235	0.00016734	0.00161327	down	yes
MSTRG.4546	QSOX1	quiescin sulfhydryl oxidase 1 [Source:HGNC Symbol;Acc:HGNC:9756]	13.0591	17.9883	17.6651	0.704157	0.766824	0.50074	10.3313	3.36895	2.83815e-05	0.0006123	down	yes
MSTRG.29960	LMNB2;TIMM13;MIR7108	translocase of inner mitochondrial membrane 13 [Source:HGNC Symbol;Acc:HGNC:11816];lamin B2 [Source:HGNC Symbol;Acc:HGNC:6638];microRNA 7108 [Source:HGNC Symbol;Acc:HGNC:49998]	44.7877	44.3453	45.5854	4.21077	3.74342	2.5783	10.3135	3.36646	3.28703e-05	0.000656573	down	yes
MSTRG.42844	TMEM115	transmembrane protein 115 [Source:HGNC Symbol;Acc:HGNC:30055]	19.8697	23.6601	25.5759	1.81425	1.36342	0.877462	10.308	3.36569	7.02922e-05	0.000984502	down	yes
MSTRG.12020	FKBP4;ITFG2	FK506 binding protein 4 [Source:HGNC Symbol;Acc:HGNC:3720];integrin alpha FG-GAP repeat containing 2 [Source:HGNC Symbol;Acc:HGNC:30879]	30.9968	27.5541	34.6471	2.20114	2.26307	1.85573	10.2972	3.36417	6.86122e-06	0.000352782	down	yes
MSTRG.62719	SMARCA1	SWI/SNF related, matrix associated, actin dependent regulator of chromatin, subfamily a, member 1 [Source:HGNC Symbol;Acc:HGNC:11097]	16.6551	10.8785	10.4991	0.435843	0.404219	0.101407	10.2786	3.36158	0.000135423	0.00142966	down	yes
MSTRG.61055	MRPL41	mitochondrial ribosomal protein L41 [Source:HGNC Symbol;Acc:HGNC:14492]	28.4658	35.2617	36.3622	14.7866	1.32844	0.000934	10.2757	3.36117	0.0467051	0.10697	down	yes
MSTRG.19631	SLC27A2	solute carrier family 27 member 2 [Source:HGNC Symbol;Acc:HGNC:10996]	17.9093	14.5193	13.6352	0.71465	0.766428	0.309422	10.2691	3.36024	4.54797e-05	0.000776184	down	yes
MSTRG.37235	IGFBP2	insulin like growth factor binding protein 2 [Source:HGNC Symbol;Acc:HGNC:5471]	17.4843	24.8411	24.3796	1.80501	1.09564	0.973655	10.2594	3.35888	0.000113567	0.00129189	down	yes
MSTRG.26476	P3H4	prolyl 3-hydroxylase family member 4 (non-enzymatic) [Source:HGNC Symbol;Acc:HGNC:16946]	20.8621	25.1538	25.9415	1.65834	1.22578	1.41203	10.2588	3.35879	9.62855e-06	0.000396231	down	yes
MSTRG.30057	NCLN	nicalin [Source:HGNC Symbol;Acc:HGNC:26923]	25.6749	33.3141	37.5927	2.76194	1.75215	2.16051	10.2584	3.35873	8.00845e-05	0.00105777	down	yes
MSTRG.2819	GCLM	glutamate-cysteine ligase modifier subunit [Source:HGNC Symbol;Acc:HGNC:4312]	18.0804	10.439	11.3187	0.345084	0.740959	0.064124	10.2566	3.35848	0.000403622	0.00285791	down	yes
MSTRG.33948	TMEM214	transmembrane protein 214 [Source:HGNC Symbol;Acc:HGNC:25983]	22.787	25.1587	31.0604	1.72331	1.20186	2.09561	10.2431	3.35658	6.2223e-05	0.000918978	down	yes
MSTRG.29837	CNN2	calponin 2 [Source:HGNC Symbol;Acc:HGNC:2156]	40.6872	51.2189	22.4794	2.0633	4.29025	1.94184	10.2348	3.35541	0.00156881	0.00752692	down	yes
MSTRG.55429	TNPO3	transportin 3 [Source:HGNC Symbol;Acc:HGNC:17103]	19.2339	15.8701	14.4846	0.642479	1.07511	0.448047	10.2312	3.3549	6.03319e-05	0.000903541	down	yes
MSTRG.49773	SH3PXD2B	SH3 and PX domains 2B [Source:HGNC Symbol;Acc:HGNC:29242]	10.3231	10.3908	10.4168	0.0525622	0.0872943	0.21047	10.2056	3.35129	6.58718e-07	0.000174253	down	yes
MSTRG.10901	SERPINH1	serpin family H member 1 [Source:HGNC Symbol;Acc:HGNC:1546]	15.7738	28.1352	26.056	1.26093	1.06684	1.66364	10.2035	3.35099	0.00024814	0.00207615	down	yes
MSTRG.18364	DDX24	DEAD-box helicase 24 [Source:HGNC Symbol;Acc:HGNC:13266]	17.5983	17.0485	16.615	0.829453	1.07979	0.468316	10.1909	3.34921	2.28279e-05	0.000552444	down	yes
MSTRG.62016	APEX2	apurinic/apyrimidinic endodeoxyribonuclease 2 [Source:HGNC Symbol;Acc:HGNC:17889]	17.3965	19.644	19.8239	1.15902	1.68072	0.291495	10.1897	3.34904	0.000458101	0.00311996	down	yes
MSTRG.49131	CXXC5	CXXC finger protein 5 [Source:HGNC Symbol;Acc:HGNC:26943]	12.784	10.9083	11.2297	0.320044	0.367213	0.0515423	10.189	3.34893	1.58062e-05	0.000478242	down	yes
MSTRG.11295	TMEM123	transmembrane protein 123 [Source:HGNC Symbol;Acc:HGNC:30138]	38.9964	25.825	21.6389	1.7913	3.95176	0.793474	10.1833	3.34813	0.00256527	0.0108738	down	yes
MSTRG.4130	NCSTN	nicastrin [Source:HGNC Symbol;Acc:HGNC:17091]	19.0765	21.0791	26.3428	1.39844	1.67098	0.796296	10.1745	3.34688	0.000100883	0.0012046	down	yes
MSTRG.31171	COLGALT1	collagen beta(1-O)galactosyltransferase 1 [Source:HGNC Symbol;Acc:HGNC:26182]	28.4066	31.7655	30.4401	1.79923	2.04543	2.37926	10.169	3.34611	3.23383e-06	0.000272017	down	yes
MSTRG.42626	SCAP	SREBF chaperone [Source:HGNC Symbol;Acc:HGNC:30634]	16.5152	21.3312	23.6238	1.15835	1.04934	1.07433	10.163	3.34526	2.25903e-05	0.000550091	down	yes
MSTRG.34503	C2orf61;CALM2	chromosome 2 open reading frame 61 [Source:HGNC Symbol;Acc:HGNC:26850];chromosome 2 open reading frame 61 [Source:EntrezGene;Acc:285051];calmodulin 2 [Source:HGNC Symbol;Acc:HGNC:1445]	29.0959	30.97	20.1051	1.44695	2.60879	1.26834	10.155	3.34412	0.00028604	0.00227363	down	yes
MSTRG.14437	TXNRD1	thioredoxin reductase 1 [Source:HGNC Symbol;Acc:HGNC:12437]	102.402	109.927	71.1976	9.58697	10.4805	5.51099	10.1524	3.34375	0.000471276	0.00317871	down	yes
MSTRG.2622	FUBP1	far upstream element binding protein 1 [Source:HGNC Symbol;Acc:HGNC:4004]	22.3335	19.3409	16.2784	0.958172	1.27017	0.765962	10.1466	3.34293	3.38377e-05	0.000666473	down	yes
MSTRG.32554	ARHGAP35	Rho GTPase activating protein 35 [Source:HGNC Symbol;Acc:HGNC:4591]	19.1407	16.6151	14.3179	0.400218	1.0115	0.852211	10.1372	3.34158	6.79656e-05	0.000966959	down	yes
MSTRG.38286	SEC23B	Sec23 homolog B, coat complex II component [Source:HGNC Symbol;Acc:HGNC:10702]	30.9178	24.705	23.6092	2.13016	2.39363	0.957117	10.0924	3.3352	0.000278864	0.00223859	down	yes
MSTRG.54990	EPHB4	EPH receptor B4 [Source:HGNC Symbol;Acc:HGNC:3395]	13.2787	16.0987	16.5733	0.903866	0.742705	0.460478	10.0864	3.33433	2.54594e-05	0.000580918	down	yes
MSTRG.62098	KIF4A	kinesin family member 4A [Source:HGNC Symbol;Acc:HGNC:13339]	18.0191	13.718	11.163	0.408381	0.80911	0.303208	10.0839	3.33398	0.000143704	0.00148026	down	yes
MSTRG.9654	CAPRIN1	cell cycle associated protein 1 [Source:HGNC Symbol;Acc:HGNC:6743]	26.555	20.9426	15.7829	1.16638	1.49754	0.857893	10.0782	3.33317	0.000158665	0.00156563	down	yes
MSTRG.51652	GCLC;RP1-27K12.2	glutamate-cysteine ligase catalytic subunit [Source:HGNC Symbol;Acc:HGNC:4311]	16.4528	13.286	11.1173	0.569497	0.561702	0.212192	10.0744	3.33262	7.00228e-05	0.000982401	down	yes
MSTRG.35583	MRPS9	mitochondrial ribosomal protein S9 [Source:HGNC Symbol;Acc:HGNC:14501]	15.4859	13.4257	11.6859	0.533023	0.622448	0.322961	10.0729	3.33241	1.99303e-05	0.000521134	down	yes
MSTRG.56719	PNMA2	paraneoplastic Ma antigen 2 [Source:HGNC Symbol;Acc:HGNC:9159]	13.5387	13.081	11.266	0.422003	0.577154	0.0979187	10.0656	3.33136	4.25182e-05	0.000748884	down	yes
MSTRG.26602	VAT1	vesicle amine transport 1 [Source:HGNC Symbol;Acc:HGNC:16919]	30.4382	71.3546	39.3202	3.20114	3.62707	3.62663	10.0655	3.33135	0.000753638	0.00441559	down	yes
MSTRG.35055	SPR	sepiapterin reductase (7,8-dihydrobiopterin:NADP+ oxidoreductase) [Source:HGNC Symbol;Acc:HGNC:11257]	38.8002	42.1992	43.2555	4.01521	3.02118	2.70119	10.0642	3.33117	1.78624e-05	0.000496901	down	yes
MSTRG.29523	NARS	asparaginyl-tRNA synthetase [Source:HGNC Symbol;Acc:HGNC:7643]	20.3207	13.8984	10.1726	0.453075	0.748224	0.383086	10.0335	3.32676	0.000323507	0.00246823	down	yes
MSTRG.59634	ANXA1	annexin A1 [Source:HGNC Symbol;Acc:HGNC:533]	177.325	132.659	133.137	15.4712	22.5264	7.19558	10.0223	3.32514	0.00206573	0.0092502	down	yes
MSTRG.62152	NONO;ITGB1BP2	non-POU domain containing, octamer-binding [Source:HGNC Symbol;Acc:HGNC:7871];integrin subunit beta 1 binding protein 2 [Source:HGNC Symbol;Acc:HGNC:6154]	76.8929	63.8539	62.1021	7.20651	6.4779	4.16643	10.018	3.32453	0.00012232	0.00134903	down	yes
MSTRG.10380	MRPL49	mitochondrial ribosomal protein L49 [Source:HGNC Symbol;Acc:HGNC:1176]	29.293	31.3404	30.1886	2.75353	2.09435	1.62008	10.0135	3.32388	2.60946e-05	0.00058783	down	yes
MSTRG.9821	PACSIN3	protein kinase C and casein kinase substrate in neurons 3 [Source:HGNC Symbol;Acc:HGNC:8572]	11.7081	14.9523	15.4799	0.535385	0.359813	0.595949	10.0088	3.3232	1.71073e-05	0.000487423	down	yes
MSTRG.50147	SERPINB1	serpin family B member 1 [Source:HGNC Symbol;Acc:HGNC:3311]	27.9301	25.4511	24.7093	1.72942	2.54623	1.0333	9.99882	3.32176	0.000151329	0.00152247	down	yes
MSTRG.35829	INHBB	inhibin beta B subunit [Source:HGNC Symbol;Acc:HGNC:6067]	18.3944	18.3561	17.4906	1.01354	1.06185	0.674943	9.99406	3.32107	4.41157e-06	0.000303602	down	yes
MSTRG.48195	F2R	coagulation factor II thrombin receptor [Source:HGNC Symbol;Acc:HGNC:3537]	16.1589	12.768	10.5755	0.234081	0.629692	0.362358	9.99353	3.32099	8.00633e-05	0.00105777	down	yes
MSTRG.19327	RHOV	ras homolog family member V [Source:HGNC Symbol;Acc:HGNC:18313]	15.2215	14.7463	16.1345	1.26978	0.225143	0.577499	9.99234	3.32082	0.000218649	0.0019042	down	yes
MSTRG.53594	HNRNPA2B1;CTB-119C2.1	heterogeneous nuclear ribonucleoprotein A2/B1 [Source:HGNC Symbol;Acc:HGNC:5033]	52.7443	37.0581	35.963	3.47108	4.37241	2.16109	9.98564	3.31985	0.000304324	0.00237003	down	yes
MSTRG.59337	ALDH1B1	aldehyde dehydrogenase 1 family member B1 [Source:HGNC Symbol;Acc:HGNC:407]	16.3962	17.4395	14.4602	0.678053	0.734051	0.771486	9.97716	3.31863	1.85544e-06	0.000230601	down	yes
MSTRG.1132	NUDC	nuclear distribution C, dynein complex regulator [Source:HGNC Symbol;Acc:HGNC:8045]	46.2954	56.9331	54.3203	4.28677	4.92868	3.8698	9.97678	3.31857	1.04824e-05	0.000406699	down	yes
MSTRG.114	VWA1	von Willebrand factor A domain containing 1 [Source:HGNC Symbol;Acc:HGNC:30910]	9.38628	13.1362	13.3	0.355798	0.262223	0.236081	9.97508	3.31833	2.91653e-05	0.000618979	down	yes
MSTRG.33965	PREB	prolactin regulatory element binding [Source:HGNC Symbol;Acc:HGNC:9356]	29.0278	32.9503	26.1337	2.31666	2.09184	1.72179	9.97014	3.31761	1.21014e-05	0.00043165	down	yes
MSTRG.38916	MYBL2	MYB proto-oncogene like 2 [Source:HGNC Symbol;Acc:HGNC:7548]	66.063	75.5108	77.6875	7.06971	5.99532	6.2642	9.94838	3.31446	3.8801e-06	0.000293789	down	yes
MSTRG.59713	UBQLN1	ubiquilin 1 [Source:HGNC Symbol;Acc:HGNC:12508]	19.944	15.8141	13.7223	0.840197	0.884366	0.523464	9.93763	3.3129	4.81972e-05	0.000799661	down	yes
MSTRG.8080	GOT1	glutamic-oxaloacetic transaminase 1 [Source:HGNC Symbol;Acc:HGNC:4432]	21.7523	21.3943	21.7524	1.55837	1.80125	0.655225	9.92369	3.31088	0.000145816	0.00149136	down	yes
MSTRG.55597	AKR1B15;AKR1B10	aldo-keto reductase family 1 member B10 [Source:HGNC Symbol;Acc:HGNC:382];aldo-keto reductase family 1 member B15 [Source:HGNC Symbol;Acc:HGNC:37281]	506.543	485.12	473.995	50.5033	62.0976	35.9129	9.92262	3.31072	0.00012898	0.00139236	down	yes
MSTRG.58489	THEM6	thioesterase superfamily member 6 [Source:HGNC Symbol;Acc:HGNC:29656]	3.8288	27.4104	22.5373	0.0951717	0.825917	0.657996	9.91232	3.30922	0.0170832	0.0477454	down	yes
MSTRG.10155	GANAB;INTS5;RP11-831H9.11;LBHD1;C11orf98;UBXN1	glucosidase II alpha subunit [Source:HGNC Symbol;Acc:HGNC:4138];integrator complex subunit 5 [Source:HGNC Symbol;Acc:HGNC:29352];chromosome 11 open reading frame 98 [Source:HGNC Symbol;Acc:HGNC:51238];LBH domain containing 1 [Source:HGNC Symbol;Acc:HGNC:28351];UBX domain protein 1 [Source:HGNC Symbol;Acc:HGNC:18402]	34.2971	39.4008	44.5263	3.16195	3.45393	2.61975	9.90459	3.3081	1.79404e-05	0.000498033	down	yes
MSTRG.49241	DIAPH1	diaphanous related formin 1 [Source:HGNC Symbol;Acc:HGNC:2876]	21.9675	15.9375	17.1344	1.05407	1.45922	0.440988	9.8961	3.30686	0.000229379	0.00196358	down	yes
MSTRG.25627	SUPT6H	SPT6 homolog, histone chaperone [Source:HGNC Symbol;Acc:HGNC:11470]	22.3192	24.1557	24.3825	1.40007	1.72877	1.34981	9.89054	3.30605	1.82945e-06	0.000229932	down	yes
MSTRG.35100	MTHFD2	methylenetetrahydrofolate dehydrogenase (NADP+ dependent) 2, methenyltetrahydrofolate cyclohydrolase [Source:HGNC Symbol;Acc:HGNC:7434]	23.8148	19.0199	17.7555	1.43995	1.50458	0.577977	9.88617	3.30541	0.00018381	0.00170722	down	yes
MSTRG.63046	ATP6AP1	ATPase H+ transporting accessory protein 1 [Source:HGNC Symbol;Acc:HGNC:868]	35.1211	41.1348	41.4239	3.35186	3.6295	2.31716	9.88581	3.30536	3.75265e-05	0.000703742	down	yes
MSTRG.2192	NRDC	nardilysin convertase [Source:HGNC Symbol;Acc:HGNC:7995]	19.7294	15.5808	12.1605	0.671296	1.23563	0.260849	9.8855	3.30531	0.00041096	0.00289395	down	yes
MSTRG.39484	EEF1A2	eukaryotic translation elongation factor 1 alpha 2 [Source:HGNC Symbol;Acc:HGNC:3192]	75.7431	110.95	113.464	10.5434	8.45942	8.33827	9.87997	3.30451	9.83978e-05	0.00118947	down	yes
MSTRG.27666	MRC2	mannose receptor C type 2 [Source:HGNC Symbol;Acc:HGNC:16875]	17.1141	27.897	24.8685	1.41805	1.3736	1.45108	9.87347	3.30356	8.46183e-05	0.00108968	down	yes
MSTRG.48129	HEXB	hexosaminidase subunit beta [Source:HGNC Symbol;Acc:HGNC:4879]	23.5106	18.2924	18.3342	1.20532	1.53602	0.698812	9.87262	3.30343	8.59453e-05	0.00110076	down	yes
MSTRG.8839	PKP3	plakophilin 3 [Source:HGNC Symbol;Acc:HGNC:9025]	20.6544	27.5814	28.8442	1.71234	1.93415	1.41978	9.86194	3.30187	3.76455e-05	0.000705099	down	yes
MSTRG.55652	CREB3L2	cAMP responsive element binding protein 3 like 2 [Source:HGNC Symbol;Acc:HGNC:23720]	12.1714	10.9089	9.44539	0.201298	0.289674	0.106166	9.85125	3.30031	9.10591e-06	0.000387292	down	yes
MSTRG.60630	DNM1	dynamin 1 [Source:HGNC Symbol;Acc:HGNC:2972]	22.5356	28.2949	24.9462	1.71588	1.6811	1.59233	9.85051	3.3002	3.85458e-06	0.000292897	down	yes
MSTRG.56672	LOXL2;ENTPD4	lysyl oxidase like 2 [Source:HGNC Symbol;Acc:HGNC:6666];ectonucleoside triphosphate diphosphohydrolase 4 [Source:HGNC Symbol;Acc:HGNC:14573]	16.6008	22.8342	21.8424	1.13991	1.36055	0.991864	9.84682	3.29966	2.81406e-05	0.000609194	down	yes
MSTRG.21037	UNC45A	unc-45 myosin chaperone A [Source:HGNC Symbol;Acc:HGNC:30594]	19.3804	20.8952	26.3566	1.31795	1.31984	1.38498	9.83692	3.29821	1.3719e-05	0.000451283	down	yes
MSTRG.8046	PGAM1	phosphoglycerate mutase 1 [Source:HGNC Symbol;Acc:HGNC:8888]	255.504	229.563	262.139	26.4077	25.2943	21.7743	9.82419	3.29634	5.01303e-06	0.00031476	down	yes
MSTRG.51102	KIFC1	kinesin family member C1 [Source:HGNC Symbol;Acc:HGNC:6389]	20.9076	23.4415	22.5346	1.80836	1.10952	1.24519	9.82157	3.29595	1.60288e-05	0.000479341	down	yes
MSTRG.23716	COG4	component of oligomeric golgi complex 4 [Source:HGNC Symbol;Acc:HGNC:18620]	17.4417	21.5554	19.8735	1.14147	1.22096	0.935026	9.80774	3.29392	5.79192e-06	0.0003295	down	yes
MSTRG.23531	DDX28	DEAD-box helicase 28 [Source:HGNC Symbol;Acc:HGNC:17330]	11.3149	11.7295	13.0358	0	0	1.33875	9.79862	3.29258	0.00133512	0.00668149	down	yes
MSTRG.41554	FBLN1	fibulin 1 [Source:HGNC Symbol;Acc:HGNC:3600]	12.8013	14.8361	15.9554	0.682519	0.767435	0.615825	9.79764	3.29243	4.4565e-06	0.000303743	down	yes
MSTRG.47217	LPCAT1	lysophosphatidylcholine acyltransferase 1 [Source:HGNC Symbol;Acc:HGNC:25718]	15.0524	14.7861	12.0443	0.491342	0.656907	0.422994	9.7961	3.29221	9.14182e-06	0.000387712	down	yes
MSTRG.49936	DBN1	drebrin 1 [Source:HGNC Symbol;Acc:HGNC:2695]	29.4676	38.5209	37.5578	2.9822	2.42798	2.61811	9.79591	3.29218	1.6926e-05	0.000487377	down	yes
MSTRG.23481	PSKH1	protein serine kinase H1 [Source:HGNC Symbol;Acc:HGNC:9529]	15.1954	17.9401	19.3417	0.901944	0.873985	0.879255	9.76647	3.28784	4.582e-06	0.000305161	down	yes
MSTRG.30907	PKN1	protein kinase N1 [Source:HGNC Symbol;Acc:HGNC:9405]	37.0395	46.4868	49.4728	3.75777	3.45677	3.61999	9.76338	3.28738	1.32048e-05	0.000444066	down	yes
MSTRG.61212	MID1	midline 1 [Source:HGNC Symbol;Acc:HGNC:7095]	11.4336	18.6583	16.0873	0.724026	1.12742	0.456956	9.76308	3.28734	0.000222305	0.00192505	down	yes
MSTRG.33144	TSEN34	tRNA splicing endonuclease subunit 34 [Source:HGNC Symbol;Acc:HGNC:15506]	27.283	39.3497	38.7927	2.97934	2.35277	2.66196	9.75919	3.28676	5.55049e-05	0.000864901	down	yes
MSTRG.1415	PTP4A2	protein tyrosine phosphatase type IVA, member 2 [Source:HGNC Symbol;Acc:HGNC:9635]	30.2739	24.1678	22.3128	2.19949	1.76167	1.24386	9.74521	3.28469	7.33134e-05	0.00100603	down	yes
MSTRG.27275	TOB1	transducer of ERBB2, 1 [Source:HGNC Symbol;Acc:HGNC:11979]	28.8068	24.9732	21.9413	3.33154	0.461553	2.09019	9.74417	3.28454	0.00236961	0.010247	down	yes
MSTRG.43342	TFG	TRK-fused gene [Source:HGNC Symbol;Acc:HGNC:11758]	26.8559	15.8139	24.5451	1.61696	1.63213	0.880698	9.73845	3.28369	0.00028644	0.00227424	down	yes
MSTRG.46629	PGRMC2	progesterone receptor membrane component 2 [Source:HGNC Symbol;Acc:HGNC:16089]	17.1634	14.8637	14.0636	0.663392	0.920859	0.472249	9.73539	3.28324	1.79941e-05	0.000498033	down	yes
MSTRG.62655	LAMP2	lysosomal associated membrane protein 2 [Source:HGNC Symbol;Acc:HGNC:6501]	17.2911	12.1934	10.0177	0.468602	0.58582	0.242494	9.72177	3.28122	0.000160204	0.00157259	down	yes
MSTRG.20077	ZNF609	zinc finger protein 609 [Source:HGNC Symbol;Acc:HGNC:29003]	12.9431	12.4741	11.8529	0.414437	0.47739	0.26364	9.70629	3.27892	1.66427e-06	0.000223086	down	yes
MSTRG.4299	MPZL1	myelin protein zero like 1 [Source:HGNC Symbol;Acc:HGNC:7226]	21.0728	18.5054	16.3531	1.02477	1.66229	0.517198	9.70301	3.27843	0.000210224	0.00185836	down	yes
MSTRG.797	PINK1-AS;DDOST	PINK1 antisense RNA [Source:HGNC Symbol;Acc:HGNC:38872];dolichyl-diphosphooligosaccharide--protein glycosyltransferase non-catalytic subunit [Source:HGNC Symbol;Acc:HGNC:2728]	34.6222	36.6437	36.7553	3.84277	3.05096	1.83332	9.69352	3.27702	0.000138502	0.00144847	down	yes
MSTRG.41602	CELSR1	cadherin EGF LAG seven-pass G-type receptor 1 [Source:HGNC Symbol;Acc:HGNC:1850]	12.6629	13.0265	10.6051	0.447821	0.37635	0.228292	9.68572	3.27586	7.73941e-06	0.000365892	down	yes
MSTRG.53611	EIF4HP1	eukaryotic translation initiation factor 4H pseudogene 1 [Source:HGNC Symbol;Acc:HGNC:49035]	30.5133	24.5024	28.3537	1.42135	3.04701	1.65298	9.68139	3.27521	0.000181766	0.00169658	down	yes
MSTRG.30832	NACC1;AC005546.2	nucleus accumbens associated 1 [Source:HGNC Symbol;Acc:HGNC:20967]	18.2945	22.0259	20.8643	0.876269	1.32392	1.45852	9.67682	3.27453	2.02891e-05	0.00052542	down	yes
MSTRG.40616	SMARCB1	SWI/SNF related, matrix associated, actin dependent regulator of chromatin, subfamily b, member 1 [Source:HGNC Symbol;Acc:HGNC:11103]	22.7974	27.3136	27.7401	1.60857	1.95177	1.77787	9.67398	3.27411	5.48864e-06	0.000323659	down	yes
MSTRG.21807	USP7	ubiquitin specific peptidase 7 [Source:HGNC Symbol;Acc:HGNC:12630]	17.5887	12.1032	12.1617	0.536141	0.920718	0.20654	9.65682	3.27155	0.000215429	0.00188704	down	yes
MSTRG.42005	XPC	XPC complex subunit, DNA damage recognition and repair factor [Source:HGNC Symbol;Acc:HGNC:12816]	13.5476	13.0146	11.4861	0.385009	0.728369	0.185463	9.64437	3.26969	4.42927e-05	0.000764108	down	yes
MSTRG.11825	SRPRA	SRP receptor alpha subunit [Source:HGNC Symbol;Acc:HGNC:11307]	26.6582	24.8991	25.66	1.60552	2.17604	1.67509	9.63743	3.26865	4.22598e-06	0.000300778	down	yes
MSTRG.51552	SLC29A1	solute carrier family 29 member 1 (Augustine blood group) [Source:HGNC Symbol;Acc:HGNC:11003]	16.3598	17.392	18.2099	0.760715	1.2147	0.761766	9.62902	3.26739	1.01256e-05	0.000402504	down	yes
MSTRG.30314	TUBB4A	tubulin beta 4A class IVa [Source:HGNC Symbol;Acc:HGNC:20774]	10.7568	8.27678	14.4674	0.130555	0.473597	0.23431	9.628	3.26724	0.000177628	0.00167341	down	yes
MSTRG.33826	ADCY3	adenylate cyclase 3 [Source:HGNC Symbol;Acc:HGNC:234]	12.0909	13.5513	12.1157	0.521476	0.448593	0.296917	9.62793	3.26723	2.76336e-06	0.000254955	down	yes
MSTRG.10416	LTBP3	latent transforming growth factor beta binding protein 3 [Source:HGNC Symbol;Acc:HGNC:6716]	15.3772	21.3325	19.4589	1.04441	0.938138	1.11833	9.62434	3.26669	1.90457e-05	0.000510611	down	yes
MSTRG.62566	PGRMC1	progesterone receptor membrane component 1 [Source:HGNC Symbol;Acc:HGNC:16090]	40.6409	47.6538	42.0888	4.01203	5.08267	2.23163	9.6126	3.26493	0.000303378	0.0023656	down	yes
MSTRG.14952	RAB35	RAB35, member RAS oncogene family [Source:HGNC Symbol;Acc:HGNC:9774]	21.0817	21.7901	21.9337	1.39502	1.39536	1.26653	9.61029	3.26458	5.18039e-08	9.7754e-05	down	yes
MSTRG.54899	ZNF3;MCM7	zinc finger protein 3 [Source:HGNC Symbol;Acc:HGNC:13089];minichromosome maintenance complex component 7 [Source:HGNC Symbol;Acc:HGNC:6950]	35.8472	37.5324	42.0361	3.47681	3.14902	2.70637	9.61023	3.26457	6.00334e-06	0.000332506	down	yes
MSTRG.10623	ALDH3B1	aldehyde dehydrogenase 3 family member B1 [Source:HGNC Symbol;Acc:HGNC:410]	36.4346	47.9968	46.3698	3.87566	3.20727	3.778	9.60625	3.26397	1.95524e-05	0.000516742	down	yes
MSTRG.47369	MYO10	myosin X [Source:HGNC Symbol;Acc:HGNC:7593]	16.608	14.5001	12.2705	0.561903	0.672843	0.565284	9.60305	3.26349	1.17484e-05	0.000426911	down	yes
MSTRG.839	HSPG2	heparan sulfate proteoglycan 2 [Source:HGNC Symbol;Acc:HGNC:5273]	11.0789	15.018	14.2027	0.550175	0.561743	0.38565	9.57225	3.25886	1.8509e-05	0.000504963	down	yes
MSTRG.12084	NCAPD2	non-SMC condensin I complex subunit D2 [Source:HGNC Symbol;Acc:HGNC:24305]	51.2926	50.578	48.6834	3.83927	4.81362	4.43936	9.56711	3.25808	2.21988e-06	0.000241169	down	yes
MSTRG.9661	NAT10	N-acetyltransferase 10 [Source:HGNC Symbol;Acc:HGNC:29830]	17.5808	15.9731	14.7538	0.737144	1.03671	0.61027	9.55395	3.2561	1.14497e-05	0.000422245	down	yes
MSTRG.11981	TEAD4	TEA domain transcription factor 4 [Source:HGNC Symbol;Acc:HGNC:11717]	16.8982	18.8398	18.791	1.40723	0.97646	0.706989	9.52925	3.25236	2.80533e-05	0.000608234	down	yes
MSTRG.39085	STAU1	staufen double-stranded RNA binding protein 1 [Source:HGNC Symbol;Acc:HGNC:11370]	22.6179	22.6728	19.2396	1.4414	1.65074	1.02571	9.52145	3.25118	1.8694e-05	0.00050704	down	yes
MSTRG.36783	SF3B1	splicing factor 3b subunit 1 [Source:HGNC Symbol;Acc:HGNC:10768]	22.7267	16.9207	13.8635	0.924693	1.36341	0.619092	9.50271	3.24834	0.000207691	0.00184285	down	yes
MSTRG.6740	NRP1	neuropilin 1 [Source:HGNC Symbol;Acc:HGNC:8004]	14.1798	12.9015	12.8351	0.634696	0.666068	0.249761	9.50132	3.24813	2.09315e-05	0.000533156	down	yes
MSTRG.32168	ARHGEF1	Rho guanine nucleotide exchange factor 1 [Source:HGNC Symbol;Acc:HGNC:681]	14.8209	20.131	19.4289	1.12557	1.08874	0.796805	9.49537	3.24722	2.88536e-05	0.000615913	down	yes
MSTRG.23286	MMP15	matrix metallopeptidase 15 [Source:HGNC Symbol;Acc:HGNC:7161]	12.0737	14.1827	13.9196	0.485303	0.720652	0.354973	9.49195	3.2467	1.15864e-05	0.000424518	down	yes
MSTRG.37338	ATG9A;ABCB6	ATP binding cassette subfamily B member 6 (Langereis blood group) [Source:HGNC Symbol;Acc:HGNC:47];autophagy related 9A [Source:HGNC Symbol;Acc:HGNC:22408]	13.8739	16.1913	17.9349	0.797506	0.948538	0.616761	9.49125	3.2466	1.42389e-05	0.00045799	down	yes
MSTRG.33196	NLRP2;CTC-550B14.1	NLR family pyrin domain containing 2 [Source:HGNC Symbol;Acc:HGNC:22948]	13.3434	13.5032	13.0287	0.666668	0.633619	0.254301	9.48951	3.24633	1.6663e-05	0.000485056	down	yes
MSTRG.30188	CTB-50L17.10	Hepatoma-derived growth factor-related protein 2 [Source:UniProtKB/Swiss-Prot;Acc:Q7Z4V5]	11.9464	14.7248	15.6546	0.777557	0.656588	0.350046	9.48331	3.24539	3.66713e-05	0.000694998	down	yes
MSTRG.6590	BAMBI	BMP and activin membrane bound inhibitor [Source:HGNC Symbol;Acc:HGNC:30251]	12.6141	13.265	12.3219	0.470078	0.514831	0.363182	9.48103	3.24504	4.53332e-07	0.000163789	down	yes
MSTRG.50990	HSPA1A;HSPA1B	heat shock protein family A (Hsp70) member 1A [Source:HGNC Symbol;Acc:HGNC:5232];heat shock protein family A (Hsp70) member 1B [Source:HGNC Symbol;Acc:HGNC:5233]	68.4627	79.0846	76.5864	8.15207	4.54615	8.97959	9.48028	3.24493	0.000280346	0.00224571	down	yes
MSTRG.38485	TM9SF4	transmembrane 9 superfamily member 4 [Source:HGNC Symbol;Acc:HGNC:30797]	11.338	20.3163	21.2816	0.928257	0.763432	1.02591	9.47515	3.24415	0.00031885	0.00244431	down	yes
MSTRG.12996	MCRS1	microspherule protein 1 [Source:HGNC Symbol;Acc:HGNC:6960]	26.3082	29.914	33.9072	2.58726	2.5088	1.75876	9.46766	3.24301	3.38321e-05	0.000666473	down	yes
MSTRG.54764	SGCE	sarcoglycan epsilon [Source:HGNC Symbol;Acc:HGNC:10808]	17.7136	14.7017	13.0956	0.697123	0.998789	0.43913	9.46678	3.24287	5.75579e-05	0.000879922	down	yes
MSTRG.40109	PDXK	pyridoxal kinase [Source:HGNC Symbol;Acc:HGNC:8819]	13.5522	30.2017	28.4729	1.57337	1.96567	1.09342	9.42648	3.23672	0.0010717	0.00568223	down	yes
MSTRG.28625	SLC38A10	solute carrier family 38 member 10 [Source:HGNC Symbol;Acc:HGNC:28237]	15.3415	19.5875	20.7523	0.944972	1.26024	0.996896	9.41152	3.23443	2.26142e-05	0.000550382	down	yes
MSTRG.37395	ACSL3	acyl-CoA synthetase long-chain family member 3 [Source:HGNC Symbol;Acc:HGNC:3570]	15.9079	12.4787	12.145	0.620858	0.905264	0.201997	9.40299	3.23312	0.000144407	0.00148391	down	yes
MSTRG.51004	VWA7;VARS	von Willebrand factor A domain containing 7 [Source:HGNC Symbol;Acc:HGNC:13939];valyl-tRNA synthetase [Source:HGNC Symbol;Acc:HGNC:12651]	14.9643	17.5537	19.3822	1.05621	0.926085	0.848731	9.37717	3.22915	8.59817e-06	0.000377297	down	yes
MSTRG.35774	ACTR3	ARP3 actin related protein 3 homolog [Source:HGNC Symbol;Acc:HGNC:170]	15.7029	12.3312	11.4944	0.633464	0.78976	0.157318	9.36859	3.22783	0.000148934	0.00150907	down	yes
MSTRG.60963	SEC16A	SEC16 homolog A, endoplasmic reticulum export factor [Source:HGNC Symbol;Acc:HGNC:29006]	18.2061	19.704	21.1115	1.07947	1.49341	1.21435	9.36053	3.22659	5.14252e-06	0.000317059	down	yes
MSTRG.19051	TJP1	tight junction protein 1 [Source:HGNC Symbol;Acc:HGNC:11827]	15.8714	11.9506	9.20125	0.434943	0.484237	0.276268	9.35991	3.22649	0.000125242	0.00136924	down	yes
MSTRG.52390	RSPO3	R-spondin 3 [Source:HGNC Symbol;Acc:HGNC:20866]	20.3824	16.4849	22.9405	1.18035	1.57379	0.947384	9.35624	3.22593	5.29687e-05	0.000845342	down	yes
MSTRG.59914	MFSD14B	major facilitator superfamily domain containing 14B [Source:HGNC Symbol;Acc:HGNC:23376]	21.8192	16.1954	14.7314	0.854758	1.64988	0.576856	9.35525	3.22578	0.000305886	0.00237991	down	yes
MSTRG.36692	STAT1	signal transducer and activator of transcription 1 [Source:HGNC Symbol;Acc:HGNC:11362]	40.6902	32.0193	24.8712	2.95971	3.92471	1.2311	9.35445	3.22565	0.00121694	0.00624069	down	yes
MSTRG.38461	BCL2L1	BCL2 like 1 [Source:HGNC Symbol;Acc:HGNC:992]	71.479	84.3603	88.7854	7.76929	7.04784	8.63067	9.34956	3.2249	1.12193e-05	0.000418679	down	yes
MSTRG.54682	SRI	sorcin [Source:HGNC Symbol;Acc:HGNC:11292]	13.5841	12.9955	16.5915	0.520022	0.936301	0.501268	9.33175	3.22215	3.31275e-05	0.000659238	down	yes
MSTRG.485	PLOD1	procollagen-lysine,2-oxoglutarate 5-dioxygenase 1 [Source:HGNC Symbol;Acc:HGNC:9081]	30.8099	41.333	39.7329	3.16799	3.11092	2.94379	9.3283	3.22161	1.64111e-05	0.000481277	down	yes
MSTRG.42886	WDR82	WD repeat domain 82 [Source:HGNC Symbol;Acc:HGNC:28826]	19.3779	16.4029	16.84	1.80422	0.681481	0.655223	9.32405	3.22096	0.000242702	0.00204303	down	yes
MSTRG.24214	SLC7A5	solute carrier family 7 member 5 [Source:HGNC Symbol;Acc:HGNC:11063]	63.3609	68.5235	208.03	13.053	6.67487	9.7568	9.30708	3.21833	0.00597754	0.0208106	down	yes
MSTRG.24718	MINK1	misshapen like kinase 1 [Source:HGNC Symbol;Acc:HGNC:17565]	16.4363	20.7821	21.8727	1.16168	1.43595	1.04989	9.30165	3.21749	2.19711e-05	0.000544546	down	yes
MSTRG.38034	RASSF2	Ras association domain family member 2 [Source:HGNC Symbol;Acc:HGNC:9883]	18.0718	15.3623	12.8864	0.631183	1.10626	0.580653	9.29261	3.21608	6.62148e-05	0.000952342	down	yes
MSTRG.38597	EIF2S2	eukaryotic translation initiation factor 2 subunit beta [Source:HGNC Symbol;Acc:HGNC:3266]	43.1642	25.6555	28.5672	2.15196	3.39949	2.13971	9.28108	3.21429	0.000304264	0.00236989	down	yes
MSTRG.47204	TRIP13	thyroid hormone receptor interactor 13 [Source:HGNC Symbol;Acc:HGNC:12307]	16.6671	12.8206	12.7549	0.570963	0.821289	0.46983	9.27782	3.21379	2.82484e-05	0.000610593	down	yes
MSTRG.60940	C9orf69	chromosome 9 open reading frame 69 [Source:HGNC Symbol;Acc:HGNC:31009]	12.789	12.4526	13.5903	0.200484	0.908347	0.479443	9.27749	3.21374	8.1702e-05	0.00106873	down	yes
MSTRG.35547	CNOT11	CCR4-NOT transcription complex subunit 11 [Source:HGNC Symbol;Acc:HGNC:25217]	15.6934	13.1819	13.5398	0.819085	0.719387	0.381377	9.27042	3.21263	2.22867e-05	0.000546402	down	yes
MSTRG.58319	WASHC5	WASH complex subunit 5 [Source:HGNC Symbol;Acc:HGNC:28984]	15.018	10.5138	9.17092	0.280733	0.666406	0.10465	9.26633	3.212	0.000251917	0.00209106	down	yes
MSTRG.11628	HYOU1	hypoxia up-regulated 1 [Source:HGNC Symbol;Acc:HGNC:16931]	21.6824	21.724	24.2375	1.55274	2.03684	1.12071	9.24918	3.20933	3.46772e-05	0.00067599	down	yes
MSTRG.8906	MUC5B	mucin 5B, oligomeric mucus/gel-forming [Source:HGNC Symbol;Acc:HGNC:7516]	13.012	22.1041	17.7487	1.19894	0.99972	0.749258	9.24078	3.20801	0.000153445	0.00153554	down	yes
MSTRG.37529	ITM2C	integral membrane protein 2C [Source:HGNC Symbol;Acc:HGNC:6175]	22.4646	29.4384	34.3431	1.38822	2.81951	2.52369	9.22613	3.20573	0.000293231	0.00231131	down	yes
MSTRG.14257	LTA4H	leukotriene A4 hydrolase [Source:HGNC Symbol;Acc:HGNC:6710]	16.4235	13.596	13.1923	0.628735	0.9479	0.453608	9.21551	3.20406	3.14587e-05	0.000643787	down	yes
MSTRG.8860	RASSF7	Ras association domain family member 7 [Source:HGNC Symbol;Acc:HGNC:1166]	14.3434	19.2416	18.7498	0.988082	0.885384	1.11647	9.17827	3.19822	1.9683e-05	0.000517777	down	yes
MSTRG.7273	DDX21	DExD-box helicase 21 [Source:HGNC Symbol;Acc:HGNC:2744]	31.1828	18.9562	18.5373	1.41247	2.07175	1.19956	9.1649	3.19612	0.000315444	0.00242824	down	yes
MSTRG.28183	FDXR	ferredoxin reductase [Source:HGNC Symbol;Acc:HGNC:3642]	20.0945	25.4457	28.5822	1.88577	2.01771	1.46408	9.16193	3.19565	4.57228e-05	0.000778419	down	yes
MSTRG.25324	TRIM16L;FBXW10;RP11-815I9.5	tripartite motif containing 16-like [Source:HGNC Symbol;Acc:HGNC:32670];F-box and WD repeat domain containing 10 [Source:HGNC Symbol;Acc:HGNC:1211]	18.762	33.0507	35.7551	2.56887	2.60748	1.51404	9.14231	3.19256	0.000636661	0.00392412	down	yes
MSTRG.37745	GPC1	glypican 1 [Source:HGNC Symbol;Acc:HGNC:4449]	17.5278	21.6459	34.8963	1.82179	1.82827	1.4739	9.13719	3.19175	0.000385081	0.00276783	down	yes
MSTRG.8896	CD151	CD151 molecule (Raph blood group) [Source:HGNC Symbol;Acc:HGNC:1630]	55.7646	66.4365	75.9318	6.17122	6.18564	6.50365	9.13235	3.19099	1.57364e-05	0.00047743	down	yes
MSTRG.15772	HMGB1	high mobility group box 1 [Source:HGNC Symbol;Acc:HGNC:4983]	23.4778	19.4969	19.3228	1.61384	1.71795	0.891202	9.12141	3.18926	7.00203e-05	0.000982401	down	yes
MSTRG.9813	CKAP5;SNORD67	cytoskeleton associated protein 5 [Source:HGNC Symbol;Acc:HGNC:28959];small nucleolar RNA, C/D box 67 [Source:HGNC Symbol;Acc:HGNC:32728]	23.7096	17.9688	13.5991	1.29237	1.49026	0.712475	9.12051	3.18911	0.000326687	0.00248227	down	yes
MSTRG.3188	IGSF3	immunoglobulin superfamily member 3 [Source:HGNC Symbol;Acc:HGNC:5950]	13.2499	14.3466	12.7696	0.683373	0.699511	0.413999	9.11396	3.18808	5.39622e-06	0.000322236	down	yes
MSTRG.25754	GIT1	GIT ArfGAP 1 [Source:HGNC Symbol;Acc:HGNC:4272]	27.9956	34.3711	33.4707	2.71163	2.24333	2.88034	9.11315	3.18795	1.15308e-05	0.000423596	down	yes
MSTRG.49913	FGFR4	fibroblast growth factor receptor 4 [Source:HGNC Symbol;Acc:HGNC:3691]	28.0072	35.4935	35.6841	2.92608	2.49018	2.75733	9.10271	3.1863	1.2844e-05	0.000440629	down	yes
MSTRG.7627	ZMIZ1	zinc finger MIZ-type containing 1 [Source:HGNC Symbol;Acc:HGNC:16493]	11.3635	12.7771	8.68713	0.389182	0.339418	0.176064	9.10187	3.18616	4.44965e-05	0.000766262	down	yes
MSTRG.28396	SEPT9	septin 9 [Source:HGNC Symbol;Acc:HGNC:7323]	23.987	29.3042	27.6477	2.27583	2.26627	1.72648	9.09983	3.18584	1.22759e-05	0.000434496	down	yes
MSTRG.8903	MUC5AC	mucin 5AC, oligomeric mucus/gel-forming [Source:HGNC Symbol;Acc:HGNC:7515]	9.7757	16.3265	14.7233	0.630006	0.493131	0.603006	9.0955	3.18515	0.000115578	0.00130596	down	yes
MSTRG.25621	FLOT2	flotillin 2 [Source:HGNC Symbol;Acc:HGNC:3758]	49.3084	104.371	114.147	7.98355	8.33886	8.68205	9.09147	3.18451	0.00110863	0.00582806	down	yes
MSTRG.32873	PTOV1	prostate tumor overexpressed 1 [Source:HGNC Symbol;Acc:HGNC:9632]	23.0541	29.4573	30.8476	2.54284	2.11394	1.82983	9.08701	3.18381	3.48688e-05	0.000677625	down	yes
MSTRG.10286	PLCB3	phospholipase C beta 3 [Source:HGNC Symbol;Acc:HGNC:9056]	15.913	19.4895	19.1129	1.02469	1.28139	1.0148	9.08124	3.18289	7.28306e-06	0.000361968	down	yes
MSTRG.15013	UNC119B	unc-119 lipid binding chaperone B [Source:HGNC Symbol;Acc:HGNC:16488]	13.0867	11.2814	12.1795	0.628435	0.623574	0.152561	9.07854	3.18246	5.38701e-05	0.000852084	down	yes
MSTRG.6359	VIM	vimentin [Source:HGNC Symbol;Acc:HGNC:12692]	82.2562	104.362	71.9315	7.6004	7.68268	10.5006	9.06512	3.18033	0.000105424	0.00123585	down	yes
MSTRG.51476	PPP2R5D	protein phosphatase 2 regulatory subunit B'delta [Source:HGNC Symbol;Acc:HGNC:9312]	16.561	23.0002	24.6144	1.14408	1.6118	1.58851	9.06439	3.18021	7.78119e-05	0.00104143	down	yes
MSTRG.41217	CBX6	chromobox 6 [Source:HGNC Symbol;Acc:HGNC:1556]	12.87	14.0673	14.0186	1.04959	0.059936	0.940772	9.06304	3.17999	0.000492447	0.00327277	down	yes
MSTRG.3189	PTGFRN	prostaglandin F2 receptor inhibitor [Source:HGNC Symbol;Acc:HGNC:9601]	11.8843	10.5977	10.5133	0.435386	0.411813	0.14326	9.05553	3.1788	1.12757e-05	0.000419671	down	yes
MSTRG.23458	FHOD1	formin homology 2 domain containing 1 [Source:HGNC Symbol;Acc:HGNC:17905]	15.3883	19.1651	19.1965	1.14174	1.04047	1.05677	9.05542	3.17878	6.4217e-06	0.000342309	down	yes
MSTRG.49650	CCNG1	cyclin G1 [Source:HGNC Symbol;Acc:HGNC:1592]	15.6724	10.0425	10.4409	0.571968	0.52045	0.188017	9.05239	3.1783	0.000156044	0.00155086	down	yes
MSTRG.35280	POLR1A	RNA polymerase I subunit A [Source:HGNC Symbol;Acc:HGNC:17264]	11.8735	12.6853	14.3843	0.561277	0.742077	0.344472	9.04988	3.1779	1.7651e-05	0.000493932	down	yes
MSTRG.37175	CPS1	carbamoyl-phosphate synthase 1 [Source:HGNC Symbol;Acc:HGNC:2323]	11.8743	9.54102	9.05667	0.258515	0.390592	0.0529817	9.04746	3.17751	3.82368e-05	0.000709467	down	yes
MSTRG.25022	MYH10	myosin heavy chain 10 [Source:HGNC Symbol;Acc:HGNC:7568]	9.83073	9.27066	8.6199	0.224919	0.186595	0.0723503	9.02856	3.1745	2.11215e-06	0.00023724	down	yes
MSTRG.22117	NOMO3	NODAL modulator 3 [Source:HGNC Symbol;Acc:HGNC:25242]	14.2424	14.3109	15.4918	0.714959	1.02856	0.503943	9.02713	3.17427	1.6824e-05	0.000486524	down	yes
MSTRG.22288	UQCRC2	ubiquinol-cytochrome c reductase core protein II [Source:HGNC Symbol;Acc:HGNC:12586]	33.3563	26.4516	26.834	2.46709	3.46414	1.35171	9.02352	3.17369	0.000398025	0.00283032	down	yes
MSTRG.7336	TYSND1	trypsin domain containing 1 [Source:HGNC Symbol;Acc:HGNC:28531]	12.3069	14.5806	15.6071	0.641486	0.595634	0.78963	9.02278	3.17357	7.76553e-06	0.000366339	down	yes
MSTRG.25602	RP11-192H23.4;SPAG5;SGK494;KIAA0100	sperm associated antigen 5 [Source:HGNC Symbol;Acc:HGNC:13452];uncharacterized serine/threonine-protein kinase SgK494 [Source:EntrezGene;Acc:124923];KIAA0100 [Source:HGNC Symbol;Acc:HGNC:28960]	25.8897	25.1388	23.2701	1.91514	2.01435	1.64903	9.01573	3.17244	1.5132e-06	0.000215739	down	yes
MSTRG.16541	COL4A2	collagen type IV alpha 2 chain [Source:HGNC Symbol;Acc:HGNC:2203]	22.0406	25.8812	25.9226	1.80145	2.00642	1.70469	9.01232	3.1719	3.37535e-06	0.000278044	down	yes
MSTRG.32388	PPP5C	protein phosphatase 5 catalytic subunit [Source:HGNC Symbol;Acc:HGNC:9322]	18.0811	20.8619	20.6277	1.43637	1.50932	1.01997	9.00643	3.17095	1.08348e-05	0.00041223	down	yes
MSTRG.6094	ASB13	ankyrin repeat and SOCS box containing 13 [Source:HGNC Symbol;Acc:HGNC:19765]	12.4207	14.7395	13.6936	0.479598	0.711093	0.680944	9.00136	3.17014	4.56865e-06	0.000305161	down	yes
MSTRG.26147	AATF	apoptosis antagonizing transcription factor [Source:HGNC Symbol;Acc:HGNC:19235]	27.657	23.086	27.9259	2.03624	2.62053	1.49197	8.99932	3.16982	5.81501e-05	0.000885152	down	yes
MSTRG.27228	XYLT2	xylosyltransferase 2 [Source:HGNC Symbol;Acc:HGNC:15517]	14.013	18.2407	14.0148	0.64211	0.947425	0.86788	8.98805	3.16801	2.28453e-05	0.000552444	down	yes
MSTRG.12434	DERA	deoxyribose-phosphate aldolase [Source:HGNC Symbol;Acc:HGNC:24269]	13.1872	11.0649	9.14468	0.483578	0.762195	0.185666	8.98462	3.16746	0.000163403	0.00158994	down	yes
MSTRG.39011	CTSA	cathepsin A [Source:HGNC Symbol;Acc:HGNC:9251]	21.9442	24.4559	25.7324	1.97599	1.91915	1.47899	8.9835	3.16728	7.4468e-06	0.000363416	down	yes
MSTRG.7596	DLG5	discs large MAGUK scaffold protein 5 [Source:HGNC Symbol;Acc:HGNC:2904]	11.9227	11.8834	11.4256	0.336767	0.558086	0.373669	8.97545	3.16599	1.46741e-06	0.00021552	down	yes
MSTRG.46330	ADH5	alcohol dehydrogenase 5 (class III), chi polypeptide [Source:HGNC Symbol;Acc:HGNC:253]	20.09	21.1317	20.2984	1.46324	1.64523	1.11072	8.97455	3.16584	5.57005e-06	0.000325777	down	yes
MSTRG.1340	PTPRU	protein tyrosine phosphatase, receptor type U [Source:HGNC Symbol;Acc:HGNC:9683]	9.37144	12.0257	11.6231	0.300653	0.340423	0.356194	8.96796	3.16478	7.06067e-06	0.000358133	down	yes
MSTRG.42325	PDCD6IP	programmed cell death 6 interacting protein [Source:HGNC Symbol;Acc:HGNC:8766]	14.6234	11.193	9.24541	0.457452	0.632667	0.146815	8.96453	3.16423	0.000167821	0.00161495	down	yes
MSTRG.27325	UTP18	UTP18, small subunit processome component [Source:HGNC Symbol;Acc:HGNC:24274]	19.0775	11.4845	13.7785	0.665808	0.973448	0.571438	8.95065	3.16199	0.00014497	0.00148715	down	yes
MSTRG.10116	FADS1	fatty acid desaturase 1 [Source:HGNC Symbol;Acc:HGNC:3574]	18.3279	15.3753	14.7051	0.971483	1.03741	0.768785	8.94804	3.16157	8.93115e-06	0.000383505	down	yes
MSTRG.55624	NUP205	nucleoporin 205 [Source:HGNC Symbol;Acc:HGNC:18658]	15.8573	11.6682	9.90416	0.461172	0.884054	0.182869	8.94241	3.16066	0.000294599	0.00231954	down	yes
MSTRG.49418	TCOF1	treacle ribosome biogenesis factor 1 [Source:HGNC Symbol;Acc:HGNC:11654]	14.344	16.262	14.2919	0.926469	0.816997	0.622758	8.9339	3.15929	4.40927e-06	0.000303602	down	yes
MSTRG.13226	KRT7	keratin 7 [Source:HGNC Symbol;Acc:HGNC:6445]	334.878	379.439	421.086	44.696	40.9223	38.5113	8.93184	3.15896	9.76937e-06	0.000397931	down	yes
MSTRG.28820	TYMS	thymidylate synthetase [Source:HGNC Symbol;Acc:HGNC:12441]	41.371	44.3728	44.5787	3.88137	5.86771	2.6691	8.93108	3.15883	0.000278063	0.00223469	down	yes
MSTRG.55952	CUL1	cullin 1 [Source:HGNC Symbol;Acc:HGNC:2551]	18.2124	12.9084	12.3761	0.809212	1.06714	0.341869	8.93045	3.15873	0.000218005	0.00190159	down	yes
MSTRG.62447	MORC4	MORC family CW-type zinc finger 4 [Source:HGNC Symbol;Acc:HGNC:23485]	20.0092	16.4383	15.7082	1.13868	1.4099	0.669068	8.92775	3.1583	7.07475e-05	0.000987459	down	yes
MSTRG.39894	CBR1	carbonyl reductase 1 [Source:HGNC Symbol;Acc:HGNC:1548]	40.0957	68.551	36.8166	5.01728	4.75218	3.39466	8.92362	3.15763	0.000519851	0.00339628	down	yes
MSTRG.63042	FLNA	filamin A [Source:HGNC Symbol;Acc:HGNC:3754]	165.079	214.983	212.755	21.812	18.3512	23.5339	8.91259	3.15584	3.90127e-05	0.00071635	down	yes
MSTRG.28715	GPS1	G protein pathway suppressor 1 [Source:HGNC Symbol;Acc:HGNC:4549]	30.0715	39.423	39.0409	3.32126	3.12144	3.21816	8.91132	3.15564	1.52008e-05	0.00047196	down	yes
MSTRG.34413	LRPPRC	leucine rich pentatricopeptide repeat containing [Source:HGNC Symbol;Acc:HGNC:15714]	17.5339	10.2641	8.98724	0.517689	0.615995	0.226905	8.90335	3.15435	0.000455982	0.00311183	down	yes
MSTRG.6755	PARD3	par-3 family cell polarity regulator [Source:HGNC Symbol;Acc:HGNC:16051]	18.3969	16.8837	14.9703	0.928894	1.43466	0.674561	8.89784	3.15346	5.8549e-05	0.000889094	down	yes
MSTRG.58630	CPSF1;MIR939;MIR6849	cleavage and polyadenylation specific factor 1 [Source:HGNC Symbol;Acc:HGNC:2324];microRNA 939 [Source:HGNC Symbol;Acc:HGNC:33682];microRNA 6849 [Source:HGNC Symbol;Acc:HGNC:49991]	20.0857	25.1964	25.2455	1.80365	1.69987	1.72164	8.89467	3.15294	7.64179e-06	0.000365162	down	yes
MSTRG.53911	NUDCD3	NudC domain containing 3 [Source:HGNC Symbol;Acc:HGNC:22208]	11.6326	11.645	14.4356	0.7114	0.471869	0.483211	8.89444	3.1529	1.27039e-05	0.000439806	down	yes
MSTRG.42713	UQCRC1	ubiquinol-cytochrome c reductase core protein I [Source:HGNC Symbol;Acc:HGNC:12585]	70.3481	85.3452	99.7031	9.26859	8.75836	7.81217	8.88992	3.15217	3.70136e-05	0.000697981	down	yes
MSTRG.33609	RRM2	ribonucleotide reductase regulatory subunit M2 [Source:HGNC Symbol;Acc:HGNC:10452]	18.7443	17.0418	14.5382	0.868776	1.67808	0.641741	8.88915	3.15205	0.000184453	0.00170915	down	yes
MSTRG.53005	PSMB1	proteasome subunit beta 1 [Source:HGNC Symbol;Acc:HGNC:9537]	54.031	45.2765	54.2132	4.50197	5.49769	4.60524	8.88615	3.15156	9.9427e-06	0.000400432	down	yes
MSTRG.14538	CORO1C	coronin 1C [Source:HGNC Symbol;Acc:HGNC:2254]	13.9562	20.4375	11.427	0.61466	1.32463	0.526961	8.86834	3.14866	0.000461651	0.00313549	down	yes
MSTRG.57084	VDAC3	voltage dependent anion channel 3 [Source:HGNC Symbol;Acc:HGNC:12674]	39.5076	36.5776	39.3457	3.37171	5.02529	2.34562	8.86583	3.14826	0.000221292	0.00191931	down	yes
MSTRG.46137	HNRNPD	heterogeneous nuclear ribonucleoprotein D [Source:HGNC Symbol;Acc:HGNC:5036]	22.316	16.8499	20.7141	1.43259	1.86439	0.862601	8.86345	3.14787	0.000125534	0.00137111	down	yes
MSTRG.48659	HSD17B4	hydroxysteroid 17-beta dehydrogenase 4 [Source:HGNC Symbol;Acc:HGNC:5213]	10.4089	8.07015	7.62431	0.227625	0.32048	0.159237	8.85647	3.14673	2.39038e-05	0.000564067	down	yes
MSTRG.33572	YWHAQ	tyrosine 3-monooxygenase/tryptophan 5-monooxygenase activation protein theta [Source:HGNC Symbol;Acc:HGNC:12854]	127.566	185.196	170.105	20.1406	17.602	14.051	8.84516	3.14489	0.00012891	0.00139193	down	yes
MSTRG.46426	PAPSS1	3'-phosphoadenosine 5'-phosphosulfate synthase 1 [Source:HGNC Symbol;Acc:HGNC:8603]	11.9309	11.2813	10.7811	0.308967	0.708527	0.210031	8.84243	3.14444	3.53397e-05	0.000682224	down	yes
MSTRG.56599	REEP4	receptor accessory protein 4 [Source:HGNC Symbol;Acc:HGNC:26176]	37.9968	37.347	37.7105	3.28119	3.11283	3.75719	8.8412	3.14424	9.65017e-07	0.000197933	down	yes
MSTRG.25607	PIGS	phosphatidylinositol glycan anchor biosynthesis class S [Source:HGNC Symbol;Acc:HGNC:14937]	19.9866	22.7975	23.3442	1.52453	1.74393	1.54204	8.8385	3.1438	2.14218e-06	0.000238718	down	yes
MSTRG.32330	BCAM	basal cell adhesion molecule (Lutheran blood group) [Source:HGNC Symbol;Acc:HGNC:6722]	24.6429	37.6374	35.9553	3.08909	2.5068	2.70419	8.83365	3.14301	9.25444e-05	0.00114908	down	yes
MSTRG.35884	IWS1	IWS1, SUPT6H interacting protein [Source:HGNC Symbol;Acc:HGNC:25467]	11.7972	9.58268	9.75071	0.35107	0.351153	0.175366	8.82851	3.14217	9.17918e-06	0.000388656	down	yes
MSTRG.8277	ACTR1A	ARP1 actin-related protein 1 homolog A, centractin alpha [Source:HGNC Symbol;Acc:HGNC:167]	35.3089	36.3827	19.3557	2.41424	2.59294	2.28322	8.81946	3.14069	0.000401658	0.00284793	down	yes
MSTRG.56830	GTF2E2	general transcription factor IIE subunit 2 [Source:HGNC Symbol;Acc:HGNC:4651]	17.2383	12.4629	14.7771	0.968432	1.04425	0.403521	8.81912	3.14064	0.000125148	0.00136871	down	yes
MSTRG.25125	ELAC2	elaC ribonuclease Z 2 [Source:HGNC Symbol;Acc:HGNC:14198]	15.4337	15.7277	16.6022	1.03409	1.01619	0.720527	8.81844	3.14052	3.04246e-06	0.000266615	down	yes
MSTRG.49847	THOC3	THO complex 3 [Source:HGNC Symbol;Acc:HGNC:19072]	20.4223	21.5073	21.5654	1.92719	1.5703	1.24527	8.81482	3.13993	1.09475e-05	0.000413323	down	yes
MSTRG.24467	CRK;MYO1C;INPP5K	CRK proto-oncogene, adaptor protein [Source:HGNC Symbol;Acc:HGNC:2362];myosin IC [Source:HGNC Symbol;Acc:HGNC:7597];inositol polyphosphate-5-phosphatase K [Source:HGNC Symbol;Acc:HGNC:33882]	26.4751	28.948	30.2292	2.44511	2.53029	2.08841	8.8113	3.13935	2.5797e-06	0.000252298	down	yes
MSTRG.16800	SUPT16H	SPT16 homolog, facilitates chromatin remodeling subunit [Source:HGNC Symbol;Acc:HGNC:11465]	24.8751	18.7471	15.826	1.41924	1.72904	0.909646	8.80187	3.13781	0.000185084	0.00171147	down	yes
MSTRG.39516	TPD52L2;DNAJC5	tumor protein D52 like 2 [Source:HGNC Symbol;Acc:HGNC:12007];DnaJ heat shock protein family (Hsp40) member C5 [Source:HGNC Symbol;Acc:HGNC:16235]	21.1128	21.8231	21.9868	1.08501	1.33054	2.58229	8.7976	3.13711	0.000199214	0.00179664	down	yes
MSTRG.56710	BNIP3L	BCL2 interacting protein 3 like [Source:HGNC Symbol;Acc:HGNC:1085]	21.9593	18.4577	15.0366	1.15226	1.82963	0.728311	8.79642	3.13692	0.000248449	0.0020772	down	yes
MSTRG.49181	IK	IK cytokine, down-regulator of HLA II [Source:HGNC Symbol;Acc:HGNC:5958]	23.4373	21.4374	18.1151	1.76755	1.77621	1.00906	8.79084	3.136	7.32153e-05	0.00100564	down	yes
MSTRG.25692	MYO18A;TIAF1	myosin XVIIIA [Source:HGNC Symbol;Acc:HGNC:31104];TGFB1-induced anti-apoptotic factor 1 [Source:HGNC Symbol;Acc:HGNC:11803]	10.1872	12.4255	12.2796	0.43151	0.515356	0.371599	8.79066	3.13597	5.01689e-06	0.00031476	down	yes
MSTRG.31257	ISYNA1	inositol-3-phosphate synthase 1 [Source:HGNC Symbol;Acc:HGNC:29821]	13.752	18.9186	20.4515	1.53333	0.804744	1.03403	8.78419	3.13491	0.000137425	0.00144227	down	yes
MSTRG.24403	NXN	nucleoredoxin [Source:HGNC Symbol;Acc:HGNC:18008]	12.2704	13.9756	13.6739	0.791363	0.555374	0.551813	8.76971	3.13253	3.5782e-06	0.000282731	down	yes
MSTRG.2437	PGM1	phosphoglucomutase 1 [Source:HGNC Symbol;Acc:HGNC:8905]	23.3297	19.7467	30.9188	1.87706	1.97204	1.79756	8.76564	3.13186	6.86444e-05	0.000972949	down	yes
MSTRG.10468	SART1	squamous cell carcinoma antigen recognized by T-cells 1 [Source:HGNC Symbol;Acc:HGNC:10538]	25.3194	25.6891	31.5805	2.42281	2.293	2.01517	8.76517	3.13178	1.01616e-05	0.000403308	down	yes
MSTRG.36147	MMADHC	methylmalonic aciduria and homocystinuria, cblD type [Source:HGNC Symbol;Acc:HGNC:25221]	19.6891	18.715	16.2501	1.1828	1.73248	0.755215	8.75945	3.13084	9.79042e-05	0.00118544	down	yes
MSTRG.51334	ZFAND3	zinc finger AN1-type containing 3 [Source:HGNC Symbol;Acc:HGNC:18019]	17.6784	16.829	15.5062	0.932604	1.35541	0.811232	8.73594	3.12696	1.53013e-05	0.000473222	down	yes
MSTRG.35412	STARD7	StAR related lipid transfer domain containing 7 [Source:HGNC Symbol;Acc:HGNC:18063]	12.8553	23.7759	23.4165	1.44977	0.952178	1.62917	8.73551	3.12689	0.00050999	0.00335219	down	yes
MSTRG.4449	CACYBP	calcyclin binding protein [Source:HGNC Symbol;Acc:HGNC:30423]	25.7528	19.1131	21.4717	2.22381	1.79758	1.01245	8.73379	3.12661	0.000182318	0.00169939	down	yes
MSTRG.36405	DYNC1I2	dynein cytoplasmic 1 intermediate chain 2 [Source:HGNC Symbol;Acc:HGNC:2964]	13.2223	10.2689	9.34286	0.412727	0.714182	0.201461	8.71496	3.12349	0.000116611	0.00130979	down	yes
MSTRG.2833	CNN3	calponin 3 [Source:HGNC Symbol;Acc:HGNC:2157]	22.3049	18.3092	16.274	1.53697	1.45971	0.883601	8.71242	3.12307	7.33035e-05	0.00100603	down	yes
MSTRG.552	EFHD2	EF-hand domain family member D2 [Source:HGNC Symbol;Acc:HGNC:28670]	44.3672	57.3707	56.151	4.88486	5.93986	4.62621	8.70066	3.12113	3.02312e-05	0.000631853	down	yes
MSTRG.10650	CPT1A	carnitine palmitoyltransferase 1A [Source:HGNC Symbol;Acc:HGNC:2328]	10.8848	11.2325	16.467	0.399365	0.774562	0.553387	8.69908	3.12086	0.000107153	0.00124737	down	yes
MSTRG.10415	SCYL1	SCY1 like pseudokinase 1 [Source:HGNC Symbol;Acc:HGNC:14372]	20.9915	25.9629	26.591	2.02216	1.67931	2.06973	8.6986	3.12078	1.34564e-05	0.000447793	down	yes
MSTRG.61015	SAPCD2	suppressor APC domain containing 2 [Source:HGNC Symbol;Acc:HGNC:28055]	16.1003	17.3338	13.7997	1.06178	0.805892	0.901036	8.68683	3.11883	8.14136e-06	0.000369657	down	yes
MSTRG.34881	RAB1A	RAB1A, member RAS oncogene family [Source:HGNC Symbol;Acc:HGNC:9758]	19.645	29.0185	27.2981	1.60615	3.20986	1.44087	8.68393	3.11835	0.000479022	0.00321449	down	yes
MSTRG.48070	MAP1B	microtubule associated protein 1B [Source:HGNC Symbol;Acc:HGNC:6836]	13.1429	8.80109	7.35002	0.255484	0.268657	0.109748	8.68373	3.11832	0.000181446	0.00169471	down	yes
MSTRG.28189	CDR2L	cerebellar degeneration related protein 2 like [Source:HGNC Symbol;Acc:HGNC:29999]	24.0875	29.0268	28.6713	3.61127	0.597598	3.64062	8.6792	3.11756	0.00384159	0.0147852	down	yes
MSTRG.41097	EIF3D	eukaryotic translation initiation factor 3 subunit D [Source:HGNC Symbol;Acc:HGNC:3278]	40.0263	44.232	45.0396	4.09339	4.81067	3.41582	8.67891	3.11751	1.55906e-05	0.000477073	down	yes
MSTRG.44022	COPB2	coatomer protein complex subunit beta 2 [Source:HGNC Symbol;Acc:HGNC:2232]	17.4151	14.0709	13.2126	0.84718	1.11757	0.550549	8.664	3.11503	5.52051e-05	0.000863058	down	yes
MSTRG.50336	NOL7	nucleolar protein 7 [Source:HGNC Symbol;Acc:HGNC:21040]	17.0397	10.2505	15.4939	0.58523	1.0564	0.579224	8.66352	3.11495	0.000216846	0.00189506	down	yes
MSTRG.40134	PFKL	phosphofructokinase, liver type [Source:HGNC Symbol;Acc:HGNC:8876]	16.8242	23.3454	22.9604	1.54052	1.73683	1.31275	8.64717	3.11223	4.35421e-05	0.000757773	down	yes
MSTRG.13520	ANKRD52	ankyrin repeat domain 52 [Source:HGNC Symbol;Acc:HGNC:26614]	10.8088	23.1007	25.2002	1.33961	1.5171	0.960273	8.64423	3.11174	0.00121392	0.00622856	down	yes
MSTRG.49423	NDST1	N-deacetylase and N-sulfotransferase 1 [Source:HGNC Symbol;Acc:HGNC:7680]	14.2203	13.3946	12.8598	0.753023	0.560206	0.72993	8.62569	3.10864	1.21922e-06	0.00020852	down	yes
MSTRG.33728	SDC1	syndecan 1 [Source:HGNC Symbol;Acc:HGNC:10658]	48.8016	56.2351	54.6661	5.50773	5.85291	4.55281	8.62104	3.10786	9.33549e-06	0.000390889	down	yes
MSTRG.24259	PIEZO1	piezo type mechanosensitive ion channel component 1 [Source:HGNC Symbol;Acc:HGNC:28993]	14.179	18.5161	17.9063	1.20608	1.00967	0.973817	8.61781	3.10732	1.52398e-05	0.000472207	down	yes
MSTRG.22587	NPIPB6;EIF3CL	nuclear pore complex interacting protein family member B6 [Source:HGNC Symbol;Acc:HGNC:37454];eukaryotic translation initiation factor 3 subunit C-like [Source:HGNC Symbol;Acc:HGNC:26347]	26.2797	26.8955	26.075	2.29808	2.2726	2.00104	8.60014	3.10436	2.76949e-07	0.000139413	down	yes
MSTRG.28572	RPTOR	regulatory associated protein of MTOR complex 1 [Source:HGNC Symbol;Acc:HGNC:30287]	10.2318	9.2197	11.3761	0.394642	0.424947	0.309938	8.59727	3.10388	4.04873e-06	0.000295359	down	yes
MSTRG.21139	IGF1R;RP11-35O15.2	insulin like growth factor 1 receptor [Source:HGNC Symbol;Acc:HGNC:5465]	17.4122	11.3746	10.4057	0.614808	0.791875	0.420191	8.59405	3.10334	0.00018842	0.00173252	down	yes
MSTRG.9278	CSNK2A3	casein kinase 2 alpha 3 [Source:HGNC Symbol;Acc:HGNC:2458]	14.5181	11.349	10.1833	0.610869	0.64621	0.275195	8.5896	3.10259	7.09633e-05	0.000988492	down	yes
MSTRG.41495	ARFGAP3;PACSIN2	ADP ribosylation factor GTPase activating protein 3 [Source:HGNC Symbol;Acc:HGNC:661];protein kinase C and casein kinase substrate in neurons 2 [Source:HGNC Symbol;Acc:HGNC:8571]	11.8878	12.2446	13.3516	0.620569	0.880417	0.27061	8.58474	3.10178	5.46775e-05	0.000858431	down	yes
MSTRG.110	CPTP	ceramide-1-phosphate transfer protein [Source:HGNC Symbol;Acc:HGNC:28116]	9.41013	12.0971	11.7068	0.189441	0.537366	0.499473	8.58095	3.10114	3.88672e-05	0.000716103	down	yes
MSTRG.4778	IPO9	importin 9 [Source:HGNC Symbol;Acc:HGNC:19425]	13.6348	12.0148	11.6418	0.577493	0.753421	0.378165	8.58012	3.101	1.30933e-05	0.000443404	down	yes
MSTRG.10211	RTN3	reticulon 3 [Source:HGNC Symbol;Acc:HGNC:10469]	27.5399	22.3204	22.4119	2.20592	3.25006	0.811079	8.57918	3.10084	0.00116199	0.00603185	down	yes
MSTRG.18087	IRF2BPL	interferon regulatory factor 2 binding protein like [Source:HGNC Symbol;Acc:HGNC:14282]	14.5439	16.4861	14.1677	1.73382	0	1.39369	8.57258	3.09973	0.00251625	0.0107198	down	yes
MSTRG.43769	RUVBL1	RuvB like AAA ATPase 1 [Source:HGNC Symbol;Acc:HGNC:10474]	17.7671	19.4302	23.4158	1.61077	1.9025	0.973246	8.55472	3.09672	0.000102011	0.00121193	down	yes
MSTRG.36092	DARS	aspartyl-tRNA synthetase [Source:HGNC Symbol;Acc:HGNC:2678]	11.7145	8.37669	8.87572	0.255243	0.506415	0.131727	8.55444	3.09667	7.63797e-05	0.00103219	down	yes
MSTRG.27208	PPP1R9B	protein phosphatase 1 regulatory subunit 9B [Source:HGNC Symbol;Acc:HGNC:9298]	24.8159	16.3944	38.5292	2.24862	1.8729	2.04207	8.55084	3.09607	0.000860602	0.00484267	down	yes
MSTRG.17584	DHRS7	dehydrogenase/reductase 7 [Source:HGNC Symbol;Acc:HGNC:21524]	11.5689	10.8131	10.833	0.49797	0.798956	0.0436475	8.54855	3.09568	0.000184391	0.00170915	down	yes
MSTRG.7982	TM9SF3	transmembrane 9 superfamily member 3 [Source:HGNC Symbol;Acc:HGNC:21529]	20.5146	12.2507	11.9909	0.824502	1.29575	0.439468	8.53794	3.09389	0.000552354	0.00354039	down	yes
MSTRG.21394	SLC9A3R2	SLC9A3 regulator 2 [Source:HGNC Symbol;Acc:HGNC:11076]	20.9927	28.8048	27.6643	1.72801	2.60528	2.07463	8.53315	3.09308	6.79116e-05	0.000966434	down	yes
MSTRG.18311	GOLGA5	golgin A5 [Source:HGNC Symbol;Acc:HGNC:4428]	13.6358	10.7824	9.06413	0.515473	0.57968	0.168327	8.52932	3.09243	0.000118156	0.00132111	down	yes
MSTRG.35115	MOGS	mannosyl-oligosaccharide glucosidase [Source:HGNC Symbol;Acc:HGNC:24862]	16.1031	21.6331	22.6466	0.902887	1.57738	2.01277	8.52466	3.09164	0.000221745	0.00192206	down	yes
MSTRG.53437	BZW2	basic leucine zipper and W2 domains 2 [Source:HGNC Symbol;Acc:HGNC:18808]	18.5015	15.7635	14.8593	0.966743	1.43351	0.749993	8.5225	3.09128	4.81734e-05	0.000799661	down	yes
MSTRG.32102	CYP2S1	cytochrome P450 family 2 subfamily S member 1 [Source:HGNC Symbol;Acc:HGNC:15654]	33.8258	27.5358	46.1074	3.22062	2.81953	3.6919	8.52214	3.09122	0.000168422	0.00161762	down	yes
MSTRG.58779	ERMP1	endoplasmic reticulum metallopeptidase 1 [Source:HGNC Symbol;Acc:HGNC:23703]	11.0056	7.94173	8.71971	0.220409	0.308041	0.0578735	8.51725	3.09039	3.76651e-05	0.000705099	down	yes
MSTRG.7671	TSPAN14	tetraspanin 14 [Source:HGNC Symbol;Acc:HGNC:23303]	11.4934	18.6016	11.6455	0.740506	0.9474	0.480409	8.51396	3.08983	0.000219056	0.00190605	down	yes
MSTRG.60093	RNF20	ring finger protein 20 [Source:HGNC Symbol;Acc:HGNC:10062]	11.0121	9.24374	9.34511	0.260515	0.566508	0.0474378	8.50618	3.08851	7.30888e-05	0.00100527	down	yes
MSTRG.51147	SPDEF	SAM pointed domain containing ETS transcription factor [Source:HGNC Symbol;Acc:HGNC:17257]	7.25581	13.713	14.5823	0.508544	0.434939	0.421437	8.50468	3.08826	0.000463536	0.00314411	down	yes
MSTRG.27713	DCAF7	DDB1 and CUL4 associated factor 7 [Source:HGNC Symbol;Acc:HGNC:30915]	25.0565	21.6687	20.8179	1.95812	1.94046	1.41419	8.49801	3.08713	1.53633e-05	0.000473607	down	yes
MSTRG.19720	TMOD3	tropomodulin 3 [Source:HGNC Symbol;Acc:HGNC:11873]	20.4356	14.6322	12.6389	0.940081	1.51096	0.529058	8.49737	3.08702	0.000400283	0.00284167	down	yes
MSTRG.34499	TTC7A	tetratricopeptide repeat domain 7A [Source:HGNC Symbol;Acc:HGNC:19750]	10.7696	11.996	10.8842	0.398909	0.654214	0.316685	8.49267	3.08622	9.3856e-06	0.000391713	down	yes
MSTRG.40761	ZNRF3	zinc and ring finger 3 [Source:HGNC Symbol;Acc:HGNC:18126]	10.2166	9.0235	7.90462	0.228212	0.290144	0.0319563	8.49131	3.08599	2.30632e-05	0.000555578	down	yes
MSTRG.8101	ABCC2	ATP binding cassette subfamily C member 2 [Source:HGNC Symbol;Acc:HGNC:53]	36.7306	27.7682	24.4414	2.54667	3.09846	2.11161	8.48347	3.08465	0.000110273	0.00126985	down	yes
MSTRG.47458	GOLPH3	golgi phosphoprotein 3 [Source:HGNC Symbol;Acc:HGNC:15452]	19.8724	15.5156	14.0621	0.679257	1.69082	0.882658	8.48256	3.0845	0.000240982	0.0020345	down	yes
MSTRG.30639	CARM1	coactivator associated arginine methyltransferase 1 [Source:HGNC Symbol;Acc:HGNC:23393]	21.0011	20.3178	19.8212	1.2488	1.60585	1.73289	8.4799	3.08405	3.91009e-06	0.0002938	down	yes
MSTRG.308	ERRFI1	ERBB receptor feedback inhibitor 1 [Source:HGNC Symbol;Acc:HGNC:18185]	25.5541	25.7407	18.9821	1.2656	2.82171	1.68922	8.47799	3.08372	0.000296605	0.00232915	down	yes
MSTRG.45211	TACC3	transforming acidic coiled-coil containing protein 3 [Source:HGNC Symbol;Acc:HGNC:11524]	20.4892	22.2309	20.5317	1.65913	1.60424	1.54934	8.47562	3.08332	1.86745e-07	0.000137956	down	yes
MSTRG.31958	PAK4;NCCRP1	p21 (RAC1) activated kinase 4 [Source:HGNC Symbol;Acc:HGNC:16059];non-specific cytotoxic cell receptor protein 1 homolog (zebrafish) [Source:HGNC Symbol;Acc:HGNC:33739]	14.5788	21.3777	21.8076	1.59358	1.12611	1.37055	8.47291	3.08286	9.77341e-05	0.00118408	down	yes
MSTRG.7310	HK1;HKDC1	hexokinase domain containing 1 [Source:HGNC Symbol;Acc:HGNC:23302];hexokinase 1 [Source:HGNC Symbol;Acc:HGNC:4922]	18.828	18.5559	21.6736	1.69198	1.36085	1.28953	8.47284	3.08285	6.32708e-06	0.000339916	down	yes
MSTRG.37921	IDH3B	isocitrate dehydrogenase 3 (NAD(+)) beta [Source:HGNC Symbol;Acc:HGNC:5385]	50.8358	54.2204	69.2415	6.40069	6.55127	4.91701	8.4718	3.08267	6.06895e-05	0.0009062	down	yes
MSTRG.3901	ADAR	adenosine deaminase, RNA specific [Source:HGNC Symbol;Acc:HGNC:225]	26.4528	35.3961	30.2687	2.12941	3.85382	2.39102	8.46496	3.0815	0.000171678	0.00163769	down	yes
MSTRG.35672	BUB1	BUB1 mitotic checkpoint serine/threonine kinase [Source:HGNC Symbol;Acc:HGNC:1148]	12.8252	9.47725	7.96959	0.341374	0.513663	0.0555524	8.46338	3.08123	0.000205596	0.00183167	down	yes
MSTRG.10509	BRMS1	breast cancer metastasis suppressor 1 [Source:HGNC Symbol;Acc:HGNC:17262]	26.3337	38.3825	39.9309	2.91648	3.71491	2.9374	8.46235	3.08106	0.000115051	0.00130185	down	yes
MSTRG.53663	SCRN1	secernin 1 [Source:HGNC Symbol;Acc:HGNC:22192]	24.6103	5.19403	17.2546	0.618949	1.29836	0.288484	8.45299	3.07946	0.0097259	0.0305015	down	yes
MSTRG.1790	PPT1	palmitoyl-protein thioesterase 1 [Source:HGNC Symbol;Acc:HGNC:9325]	25.2895	21.1608	21.5106	1.91531	1.60683	1.86119	8.44897	3.07878	4.99767e-06	0.000314353	down	yes
MSTRG.41678	SELENOO	selenoprotein O [Source:HGNC Symbol;Acc:HGNC:30395]	10.8528	13.4936	15.057	0.792679	0.509487	0.693363	8.44357	3.07785	3.14928e-05	0.000644049	down	yes
MSTRG.60943	QSOX2	quiescin sulfhydryl oxidase 2 [Source:HGNC Symbol;Acc:HGNC:30249]	12.8131	11.8236	11.9793	0.679644	0.803593	0.262201	8.44027	3.07729	4.39446e-05	0.000760533	down	yes
MSTRG.39480	ARFGAP1	ADP ribosylation factor GTPase activating protein 1 [Source:HGNC Symbol;Acc:HGNC:15852]	12.9049	15.3729	16.6823	0.981681	0.756725	0.943041	8.41144	3.07235	1.18859e-05	0.00042803	down	yes
MSTRG.42735	CCDC71	coiled-coil domain containing 71 [Source:HGNC Symbol;Acc:HGNC:25760]	14.4044	18.8221	17.5496	1.9576	0.019641	2.16403	8.40429	3.07113	0.0047255	0.0173157	down	yes
MSTRG.6002	ZNF672	zinc finger protein 672 [Source:HGNC Symbol;Acc:HGNC:26179]	12.3989	13.1165	13.8389	0.649681	0.683872	0.755516	8.39984	3.07036	4.29558e-07	0.000161041	down	yes
MSTRG.19781	RSL24D1	ribosomal L24 domain containing 1 [Source:HGNC Symbol;Acc:HGNC:18479]	15.972	20.5475	23.2059	1.35969	2.74738	0.689649	8.39894	3.07021	0.00110139	0.0058017	down	yes
MSTRG.57378	ASPH	aspartate beta-hydroxylase [Source:HGNC Symbol;Acc:HGNC:757]	34.7147	27.0829	22.4715	2.12493	3.42127	1.91849	8.38801	3.06833	0.000277312	0.0022296	down	yes
MSTRG.35226	RETSAT	retinol saturase [Source:HGNC Symbol;Acc:HGNC:25991]	16.9141	17.3779	15.7451	1.38578	0.997572	0.962954	8.38388	3.06762	6.31302e-06	0.000339916	down	yes
MSTRG.23492	CTCF	CCCTC-binding factor [Source:HGNC Symbol;Acc:HGNC:13723]	16.8413	11.9017	13.6593	0.626725	0.960176	0.796039	8.38341	3.06754	4.00981e-05	0.000727316	down	yes
MSTRG.52534	IFNGR1	interferon gamma receptor 1 [Source:HGNC Symbol;Acc:HGNC:5439]	16.0535	12.2992	12.7743	0.657665	1.63494	0.216519	8.37737	3.0665	0.000864189	0.00485624	down	yes
MSTRG.7651	ANXA11	annexin A11 [Source:HGNC Symbol;Acc:HGNC:535]	26.6421	31.0048	32.7132	2.72975	2.69598	2.68158	8.37621	3.0663	3.68267e-06	0.000285584	down	yes
MSTRG.37157	IDH1	isocitrate dehydrogenase (NADP(+)) 1, cytosolic [Source:HGNC Symbol;Acc:HGNC:5382]	33.686	38.5252	39.7696	3.63437	5.61278	2.17814	8.36292	3.06401	0.000629814	0.00389446	down	yes
MSTRG.11636	H2AFX	H2A histone family member X [Source:HGNC Symbol;Acc:HGNC:4739]	97.8418	31.5364	107.341	13.6322	7.96357	3.54532	8.36084	3.06365	0.014491	0.0419094	down	yes
MSTRG.53796	ANLN	anillin actin binding protein [Source:HGNC Symbol;Acc:HGNC:14082]	16.8523	8.58927	8.42357	0.431119	0.584553	0.218211	8.35853	3.06325	0.000686761	0.00413195	down	yes
MSTRG.59884	FAM120A	family with sequence similarity 120A [Source:HGNC Symbol;Acc:HGNC:13247]	19.265	16.8918	13.9761	1.00092	1.60466	0.789972	8.34944	3.06168	0.000115704	0.00130679	down	yes
MSTRG.23877	CLEC18B;GLG1	C-type lectin domain family 18 member B [Source:HGNC Symbol;Acc:HGNC:33849];golgi glycoprotein 1 [Source:HGNC Symbol;Acc:HGNC:4316]	10.9659	11.1152	10.7171	0.452588	0.538307	0.310134	8.34803	3.06143	1.56837e-06	0.000217972	down	yes
MSTRG.7677	GHITM	growth hormone inducible transmembrane protein [Source:HGNC Symbol;Acc:HGNC:17281]	116.036	102.968	105.271	12.9143	17.82	7.48918	8.3476	3.06136	0.000831513	0.00472133	down	yes
MSTRG.14685	PPP1CC	protein phosphatase 1 catalytic subunit gamma [Source:HGNC Symbol;Acc:HGNC:9283]	18.1178	13.738	12.5934	0.676517	1.25245	0.747076	8.34213	3.06042	0.000105219	0.0012347	down	yes
MSTRG.54035	EGFR	epidermal growth factor receptor [Source:HGNC Symbol;Acc:HGNC:3236]	12.5253	10.5977	8.76502	0.420027	0.42409	0.368571	8.34082	3.06019	2.40116e-05	0.000564836	down	yes
MSTRG.13722	XPOT	exportin for tRNA [Source:HGNC Symbol;Acc:HGNC:12826]	18.4121	12.0565	11.0171	0.688997	1.16232	0.442077	8.33143	3.05856	0.000361143	0.00265201	down	yes
MSTRG.2494	SERBP1	SERPINE1 mRNA binding protein 1 [Source:HGNC Symbol;Acc:HGNC:17860]	15.2933	14.8271	14.2278	1.0358	1.00047	0.695975	8.33057	3.05841	4.29574e-06	0.000301656	down	yes
MSTRG.53080	MICALL2;INTS1;RP11-1246C19.1	MICAL like 2 [Source:HGNC Symbol;Acc:HGNC:29672];integrator complex subunit 1 [Source:HGNC Symbol;Acc:HGNC:24555]	11.9355	15.5213	15.6898	0.892989	0.834464	0.789925	8.30988	3.05483	1.53143e-05	0.000473222	down	yes
MSTRG.21948	GSPT1	G1 to S phase transition 1 [Source:HGNC Symbol;Acc:HGNC:4621]	19.1343	15.8805	13.9634	1.0704	1.27819	0.880947	8.30699	3.05433	3.23425e-05	0.000652671	down	yes
MSTRG.16832	LRP10;REM2	LDL receptor related protein 10 [Source:HGNC Symbol;Acc:HGNC:14553];RRAD and GEM like GTPase 2 [Source:HGNC Symbol;Acc:HGNC:20248]	27.7368	31.4394	35.2448	2.13152	3.33406	3.34846	8.30343	3.05371	7.79863e-05	0.00104221	down	yes
MSTRG.26477	FKBP10	FK506 binding protein 10 [Source:HGNC Symbol;Acc:HGNC:18169]	44.8629	56.9141	53.8755	4.69069	5.37055	6.0277	8.3015	3.05337	2.22962e-05	0.000546402	down	yes
MSTRG.20436	NPTN	neuroplastin [Source:HGNC Symbol;Acc:HGNC:17867]	27.4615	35.5669	26.206	2.58441	3.77842	1.89111	8.30005	3.05312	0.000251689	0.00209017	down	yes
MSTRG.54395	CLIP2	CAP-Gly domain containing linker protein 2 [Source:HGNC Symbol;Acc:HGNC:2586]	12.9452	18.3047	18.1501	1.49889	0.779112	1.0356	8.28971	3.05132	0.000130895	0.00140633	down	yes
MSTRG.31578	PEPD	peptidase D [Source:HGNC Symbol;Acc:HGNC:8840]	30.6398	40.3052	39.9675	3.78089	3.81907	3.08622	8.28505	3.05051	3.28573e-05	0.000656567	down	yes
MSTRG.13085	SMARCD1	SWI/SNF related, matrix associated, actin dependent regulator of chromatin, subfamily d, member 1 [Source:HGNC Symbol;Acc:HGNC:11106]	12.3958	16.5279	14.3153	0.810706	0.959329	0.784219	8.28209	3.05	1.40258e-05	0.000455773	down	yes
MSTRG.4662	PTGS2	prostaglandin-endoperoxide synthase 2 [Source:HGNC Symbol;Acc:HGNC:9605]	22.4358	18.143	14.2898	1.39402	2.04002	0.659291	8.28174	3.04993	0.000599678	0.00376303	down	yes
MSTRG.37666	SH3BP4	SH3 domain binding protein 4 [Source:HGNC Symbol;Acc:HGNC:10826]	13.2742	11.637	10.3756	0.569802	0.687775	0.364032	8.28062	3.04974	2.00029e-05	0.000521586	down	yes
MSTRG.38991	PCIF1	PDX1 C-terminal inhibiting factor 1 [Source:HGNC Symbol;Acc:HGNC:16200]	17.1182	21.7311	21.8948	2.04904	1.30847	1.36658	8.27666	3.04905	5.62337e-05	0.000871094	down	yes
MSTRG.40579	PRAME	preferentially expressed antigen in melanoma [Source:HGNC Symbol;Acc:HGNC:9336]	14.6582	18.8695	20.2983	1.34236	1.44941	1.04035	8.27215	3.04826	4.05125e-05	0.000730496	down	yes
MSTRG.24397	GLOD4	glyoxalase domain containing 4 [Source:HGNC Symbol;Acc:HGNC:14111]	13.5719	18.4507	19.4461	1.05637	1.62579	0.89623	8.27185	3.04821	0.000125306	0.00136942	down	yes
MSTRG.10446	SIPA1	signal-induced proliferation-associated 1 [Source:HGNC Symbol;Acc:HGNC:10885]	8.84606	13.3296	13.3555	0.395479	0.665499	0.542717	8.26649	3.04728	9.87273e-05	0.00119146	down	yes
MSTRG.8529	PDZD8	PDZ domain containing 8 [Source:HGNC Symbol;Acc:HGNC:26974]	15.2574	9.2074	7.75634	0.309203	0.526176	0.287465	8.26636	3.04725	0.000402035	0.00284989	down	yes
MSTRG.54902	COPS6	COP9 signalosome subunit 6 [Source:HGNC Symbol;Acc:HGNC:21749]	55.0872	59.7947	62.3616	5.03375	8.44771	5.71041	8.26604	3.0472	0.000112299	0.00128325	down	yes
MSTRG.363	H6PD	hexose-6-phosphate dehydrogenase/glucose 1-dehydrogenase [Source:HGNC Symbol;Acc:HGNC:4795]	9.20805	9.53562	9.12135	0.414966	0.0579505	0.292037	8.25629	3.04549	1.69166e-05	0.000487377	down	yes
MSTRG.50231	DSP	desmoplakin [Source:HGNC Symbol;Acc:HGNC:3052]	16.4186	13.8673	11.0511	0.739508	0.900507	0.688424	8.23818	3.04233	4.76108e-05	0.000794494	down	yes
MSTRG.30578	DNMT1;S1PR2	DNA methyltransferase 1 [Source:HGNC Symbol;Acc:HGNC:2976];sphingosine-1-phosphate receptor 2 [Source:HGNC Symbol;Acc:HGNC:3169]	11.9358	11.6711	11.441	0.590079	0.578319	0.455987	8.23486	3.04174	2.58413e-07	0.000137956	down	yes
MSTRG.13464	CDK2;RAB5B	cyclin dependent kinase 2 [Source:HGNC Symbol;Acc:HGNC:1771];RAB5B, member RAS oncogene family [Source:HGNC Symbol;Acc:HGNC:9784]	16.5586	12.2387	15.0159	0.707168	1.2222	0.780913	8.23015	3.04092	5.56023e-05	0.000865452	down	yes
MSTRG.55186	NAMPT	nicotinamide phosphoribosyltransferase [Source:HGNC Symbol;Acc:HGNC:30092]	15.5269	12.3014	12.4883	0.750954	1.27272	0.338166	8.22694	3.04036	0.000233691	0.00198966	down	yes
MSTRG.62151	ZMYM3	zinc finger MYM-type containing 3 [Source:HGNC Symbol;Acc:HGNC:13054]	14.3089	16.4489	16.1608	0.939362	1.38083	0.784954	8.2239	3.03982	2.44353e-05	0.00056855	down	yes
MSTRG.28709	LRRC45	leucine rich repeat containing 45 [Source:HGNC Symbol;Acc:HGNC:28302]	9.83891	12.11	14.3828	0.469255	0.681483	0.593365	8.2194	3.03903	4.15326e-05	0.00073992	down	yes
MSTRG.10017	OSBP	oxysterol binding protein [Source:HGNC Symbol;Acc:HGNC:8503]	17.7177	15.5822	14.0994	0.897535	1.38287	0.86934	8.21534	3.03832	3.02477e-05	0.000631853	down	yes
MSTRG.42638	SMARCC1	SWI/SNF related, matrix associated, actin dependent regulator of chromatin subfamily c member 1 [Source:HGNC Symbol;Acc:HGNC:11104]	9.51372	11.6236	10.0392	0.400477	0.514321	0.334125	8.20515	3.03653	5.97981e-06	0.00033244	down	yes
MSTRG.25740	BLMH	bleomycin hydrolase [Source:HGNC Symbol;Acc:HGNC:1059]	12.8212	10.1433	11.5482	0.532167	0.635158	0.398779	8.20052	3.03572	1.0665e-05	0.000409318	down	yes
MSTRG.13592	MARS	methionyl-tRNA synthetase [Source:HGNC Symbol;Acc:HGNC:6898]	32.9435	35.3998	32.8162	3.61364	3.57356	2.59063	8.20044	3.0357	1.62264e-05	0.000480428	down	yes
MSTRG.22948	C16orf58	chromosome 16 open reading frame 58 [Source:HGNC Symbol;Acc:HGNC:25848]	24.3977	29.6994	31.3626	2.72072	2.69304	2.3419	8.1907	3.03399	1.328e-05	0.000444579	down	yes
MSTRG.46578	CCNA2	cyclin A2 [Source:HGNC Symbol;Acc:HGNC:1578]	17.8661	8.60861	11.6259	0.554842	0.663902	0.615206	8.1819	3.03244	0.000436404	0.00302089	down	yes
MSTRG.24667	MYBBP1A	MYB binding protein 1a [Source:HGNC Symbol;Acc:HGNC:7546]	20.6049	24.0944	24.9091	2.11581	1.98545	1.77712	8.16211	3.02894	5.57761e-06	0.000325836	down	yes
MSTRG.53101	TTYH3	tweety family member 3 [Source:HGNC Symbol;Acc:HGNC:22222]	37.4779	21.1743	47.063	3.14074	3.24688	3.29061	8.16084	3.02872	0.000801761	0.00460555	down	yes
MSTRG.26521	STAT3	signal transducer and activator of transcription 3 [Source:HGNC Symbol;Acc:HGNC:11364]	17.7764	23.0406	16.8551	1.37851	1.94449	1.11954	8.15808	3.02823	9.45417e-05	0.00116247	down	yes
MSTRG.14499	BTBD11	BTB domain containing 11 [Source:HGNC Symbol;Acc:HGNC:23844]	8.04707	13.2252	7.7619	0.359016	0.402356	0.0915857	8.15344	3.02741	0.000278412	0.00223622	down	yes
MSTRG.809	HP1BP3	heterochromatin protein 1 binding protein 3 [Source:HGNC Symbol;Acc:HGNC:24973]	17.6946	14.1993	8.58785	0.871535	0.731278	0.560413	8.1374	3.02457	0.00050799	0.00334465	down	yes
MSTRG.19946	GCNT3	glucosaminyl (N-acetyl) transferase 3, mucin type [Source:HGNC Symbol;Acc:HGNC:4205]	22.7661	21.5034	19.7397	2.18245	3.13179	0.569677	8.13512	3.02416	0.00199425	0.00901209	down	yes
MSTRG.27039	CBX1	chromobox 1 [Source:HGNC Symbol;Acc:HGNC:1551]	39.7619	16.9582	14.8179	2.2331	1.84058	1.34982	8.12583	3.02252	0.00252392	0.0107444	down	yes
MSTRG.39167	PTPN1	protein tyrosine phosphatase, non-receptor type 1 [Source:HGNC Symbol;Acc:HGNC:9642]	11.5404	10.8862	11.0991	0.42683	0.637378	0.443555	8.11678	3.02091	1.49219e-06	0.00021552	down	yes
MSTRG.38821	TTI1	TELO2 interacting protein 1 [Source:HGNC Symbol;Acc:HGNC:29029]	12.0867	9.92514	10.2956	0.511477	0.465656	0.363516	8.1163	3.02082	4.984e-06	0.000313842	down	yes
MSTRG.4157	F11R;RP11-544M22.13;TSTD1	F11 receptor [Source:HGNC Symbol;Acc:HGNC:14685];thiosulfate sulfurtransferase like domain containing 1 [Source:HGNC Symbol;Acc:HGNC:35410]	14.0489	14.3616	15.6944	0.990656	1.36162	0.549607	8.11463	3.02053	7.87662e-05	0.0010472	down	yes
MSTRG.43334	TOMM70	translocase of outer mitochondrial membrane 70 [Source:HGNC Symbol;Acc:HGNC:11985]	11.7904	14.1402	11.7897	0.968924	0.689854	0.394078	8.11278	3.0202	5.2865e-05	0.000844438	down	yes
MSTRG.20439	CD276	CD276 molecule [Source:HGNC Symbol;Acc:HGNC:19137]	18.3005	22.7917	20.9251	1.79328	2.03777	1.22309	8.11153	3.01997	4.72202e-05	0.000791105	down	yes
MSTRG.50277	NEDD9	neural precursor cell expressed, developmentally down-regulated 9 [Source:HGNC Symbol;Acc:HGNC:7733]	15.1198	15.1693	7.96626	0.827909	1.01199	0.592695	8.10827	3.01939	0.000603624	0.00377832	down	yes
MSTRG.19964	ANXA2	annexin A2 [Source:HGNC Symbol;Acc:HGNC:537]	339.207	323.441	309.57	39.594	50.4694	29.8871	8.09874	3.0177	0.000152828	0.0015318	down	yes
MSTRG.36518	MTX2	metaxin 2 [Source:HGNC Symbol;Acc:HGNC:7506]	19.8214	15.153	16.417	1.28107	1.88746	0.674479	8.09844	3.01764	0.000279541	0.00224211	down	yes
MSTRG.43221	GBE1	1,4-alpha-glucan branching enzyme 1 [Source:HGNC Symbol;Acc:HGNC:4180]	11.1624	9.82129	8.14844	0.271626	0.408605	0.313135	8.09071	3.01627	1.88258e-05	0.000507793	down	yes
MSTRG.44326	GMPS	guanine monophosphate synthase [Source:HGNC Symbol;Acc:HGNC:4378]	12.7721	9.74808	9.55455	0.451254	0.735299	0.175101	8.08213	3.01473	0.000122825	0.00135275	down	yes
MSTRG.5408	LBR	lamin B receptor [Source:HGNC Symbol;Acc:HGNC:6518]	15.789	6.75395	9.48467	0.325732	0.653959	0.197581	8.07848	3.01408	0.00102943	0.00551228	down	yes
MSTRG.13277	SPRYD3	SPRY domain containing 3 [Source:HGNC Symbol;Acc:HGNC:25920]	18.3114	10.2733	11.6271	0.973518	0.850767	0.43307	8.06806	3.01222	0.00039581	0.00282024	down	yes
MSTRG.56615	SLC39A14	solute carrier family 39 member 14 [Source:HGNC Symbol;Acc:HGNC:20858]	20.1448	16.2955	5.22532	0.704003	0.990098	0.353553	8.05829	3.01047	0.00625033	0.0215633	down	yes
MSTRG.53247	TNRC18	trinucleotide repeat containing 18 [Source:HGNC Symbol;Acc:HGNC:11962]	13.6206	15.8381	14.2601	1.11382	0.876071	0.83267	8.05175	3.0093	4.35309e-06	0.000301656	down	yes
MSTRG.14879	FBXO21	F-box protein 21 [Source:HGNC Symbol;Acc:HGNC:13592]	12.925	10.7237	9.10297	0.365127	0.701835	0.361747	8.04836	3.00869	6.13396e-05	0.000910922	down	yes
MSTRG.55603	TMEM140	transmembrane protein 140 [Source:HGNC Symbol;Acc:HGNC:21870]	15.1357	14.5566	10.5066	0.442212	1.28385	0.683756	8.0456	3.0082	0.000267881	0.00218009	down	yes
MSTRG.818	ECE1	endothelin converting enzyme 1 [Source:HGNC Symbol;Acc:HGNC:3146]	23.4216	25.269	23.6748	2.18092	2.04455	2.14866	8.03692	3.00664	1.53184e-07	0.000133494	down	yes
MSTRG.23513	TSNAXIP1		0.038515	0	0	8.02966	3.50173	12.2357	0.12451	-3.00566	0.00273939	0.0114372	up	yes
MSTRG.8372	SH3PXD2A		0.087837	0	0	9.78247	6.34234	6.2032	0.124021	-3.01134	0.000100217	0.00120126	up	yes
MSTRG.9787			0.087207	0	0	9.49365	8.64375	4.77668	0.122976	-3.02355	0.000372937	0.00270979	up	yes
MSTRG.44539	PLD1		0.119075	0.046756	0.074798	9.925	6.34058	7.4669	0.122853	-3.025	5.87569e-05	0.000890557	up	yes
MSTRG.59969	ZNF367		0.083041	0	0.106441	8.54793	7.645	6.89296	0.122524	-3.02887	4.83547e-06	0.000310389	up	yes
MSTRG.5235	KCTD3		0.028557	0.033641	0	9.10309	4.66757	9.18043	0.122178	-3.03294	0.000413541	0.0029067	up	yes
MSTRG.2756	HFM1		54.9555	59.0564	32.1324	336.072	393.391	458.649	0.12214	-3.03339	0.000537571	0.00347475	up	yes
MSTRG.11169	GRM5		0.117962	0.097822	0	7.74567	7.00051	8.76154	0.121575	-3.04008	6.1298e-06	0.000334627	up	yes
MSTRG.36195	GALNT13		0.047801	0.112247	0	9.88216	5.3031	8.55035	0.121171	-3.04489	0.000228322	0.00195749	up	yes
MSTRG.31952	ACP7		0.0119849	0.0654018	0.101733	8.45811	4.04905	13.2616	0.120373	-3.05442	0.00220524	0.00970903	up	yes
MSTRG.58915	ADAMTSL1		0.082788	0	0	5.7766	7.69142	9.61713	0.120082	-3.05791	8.94097e-05	0.00112929	up	yes
MSTRG.32653			0.018042	0	0	8.34819	6.75727	7.11635	0.120039	-3.05842	3.01243e-06	0.000265215	up	yes
MSTRG.11345	GUCY1A2		0.211942	0	0.108666	9.6203	6.12516	9.46292	0.11928	-3.06758	0.000115705	0.00130679	up	yes
MSTRG.47254			0	0	0.103269	7.72244	7.82975	7.4579	0.1192	-3.06854	4.47798e-07	0.000163547	up	yes
MSTRG.24037	PKD1L2		0.082766	0.293465	0	10.433	8.12565	6.95185	0.119069	-3.07013	8.23491e-05	0.00107248	up	yes
MSTRG.20926	WDR93		0	0	0.101257	8.04549	4.73094	11.7011	0.118703	-3.07457	0.000790262	0.00456265	up	yes
MSTRG.46163			0.100127	0.058975	0.121118	9.13674	6.19473	9.75107	0.118542	-3.07653	7.22549e-05	0.000998722	up	yes
MSTRG.13326	RP11-686F15.2		0.057725	0.0522594	0.0838485	6.94764	8.35935	8.85772	0.118051	-3.08252	5.27741e-06	0.000319865	up	yes
MSTRG.4306	MPC2		0.068154	0	0	10.605	4.76033	8.72964	0.117982	-3.08336	0.00053966	0.00348238	up	yes
MSTRG.26277	RPS20P35		0.016018	0	0.041063	5.91154	7.24748	10.3609	0.117767	-3.086	0.000125997	0.00137538	up	yes
MSTRG.19289			0	0	0	6.41254	6.7776	9.65989	0.117619	-3.0878	4.72943e-05	0.000791455	up	yes
MSTRG.33531			0.088476	0.104224	0.113408	9.36639	8.79642	7.26012	0.116847	-3.09731	6.20693e-06	0.000337535	up	yes
MSTRG.59302	PAX5		0	0	0.206537	6.68874	6.70983	11.7995	0.116721	-3.09886	0.000286341	0.00227378	up	yes
MSTRG.52215			0	0.090101	0.19608	10.4686	4.85562	11.3802	0.116182	-3.10554	0.000902473	0.00501167	up	yes
MSTRG.38333			0	0.179562	0	9.61295	8.17619	6.78426	0.115878	-3.10932	3.34069e-05	0.000662402	up	yes
MSTRG.36441	MAP3K20		0.070524	0.083077	0.045498	9.06555	7.75429	7.90594	0.115597	-3.11282	1.14753e-06	0.000206238	up	yes
MSTRG.39166			0.133761	0.078525	0	9.99554	2.8521	17.7863	0.115398	-3.11531	0.00983507	0.0307851	up	yes
MSTRG.38081	GPCPD1		0	0	0	6.73236	7.0654	9.4974	0.115167	-3.11821	2.27191e-05	0.000551513	up	yes
MSTRG.39642	CH507-513H4.5;CH507-513H4.1;CH507-513H4.3;CH507-528H12.1		245.148	327.981	105.146	1795.62	1707.37	1887.78	0.11403	-3.13252	0.00310076	0.012557	up	yes
MSTRG.52117			0.328954	0.099176	0	12.7095	7.41796	7.6619	0.113478	-3.13951	0.000261484	0.00214565	up	yes
MSTRG.57828	C8orf37-AS1		0	0.097158	0.105719	10.1483	6.2944	9.21825	0.113444	-3.13995	8.23791e-05	0.00107248	up	yes
MSTRG.25411	SLC47A1		0.091642	0	0.028394	10.7468	6.14529	8.32469	0.112777	-3.14845	0.000116494	0.00130949	up	yes
MSTRG.58445			0.08941	0.066777	0.140672	13.1172	4.67827	11.0747	0.111052	-3.17069	0.00145971	0.00714223	up	yes
MSTRG.10971			0.231723	0	0.098679	8.58382	9.34531	9.10305	0.110548	-3.17726	4.35026e-06	0.000301656	up	yes
MSTRG.38980	RPS2P7	ribosomal protein S2 pseudogene 7 [Source:HGNC Symbol;Acc:HGNC:15838]	0	0.95943	0	8.98517	9.63691	12.7102	0.110401	-3.17918	0.000835948	0.00473849	up	yes
MSTRG.28992	IMPA2		0.269138	0.312389	0.338789	13.383	8.05543	12.162	0.109161	-3.19547	0.000100374	0.00120232	up	yes
MSTRG.835	LINC01635		0.015276	0.047173	0.051198	8.77023	6.93264	10.1497	0.108952	-3.19824	2.42199e-05	0.000566352	up	yes
MSTRG.20912	RP11-429B14.1		0.109166	0.037031	0.057105	10.0605	9.10251	7.47009	0.10871	-3.20144	1.0482e-05	0.000406699	up	yes
MSTRG.36303	AC013463.2		0	0.087919	0.095666	8.21304	7.53225	10.853	0.108558	-3.20347	2.79502e-05	0.000606836	up	yes
MSTRG.18220			0	0.05568	0.046977	10.0191	5.89651	10.4466	0.108311	-3.20675	0.000170674	0.00163179	up	yes
MSTRG.48374			0.078741	0.359661	0	11.5098	7.86528	9.41612	0.108285	-3.2071	8.1462e-05	0.00106773	up	yes
MSTRG.51933	LINC01611		0.137672	0.109815	0.119491	9.04787	7.08748	12.7567	0.108134	-3.20911	0.000134818	0.00142715	up	yes
MSTRG.60019			0.110095	0	0.116353	11.9962	3.90589	14.4023	0.108064	-3.21004	0.00341906	0.0135266	up	yes
MSTRG.47838	PDE4D		0.139522	0.083562	0.090925	15.1398	5.59308	9.34022	0.106976	-3.22465	0.000990197	0.0053672	up	yes
MSTRG.39644	CH507-513H4.1;CH507-513H4.5;CH507-513H4.3		101.055	83.7125	19.1304	645.646	515.829	425.403	0.106889	-3.22581	0.0132171	0.038903	up	yes
MSTRG.31561	LRP3		0.103311	0.069907	0.122222	10.7121	8.35315	9.11496	0.106134	-3.23604	4.85673e-06	0.000310389	up	yes
MSTRG.57463	SLCO5A1		5.09758	6.07507	2.85228	40.975	48.65	66.2778	0.10583	-3.24018	0.00060798	0.00379806	up	yes
MSTRG.50751			0	0	0.107263	7.81273	10.2582	8.51458	0.105462	-3.24521	9.47333e-06	0.000393451	up	yes
MSTRG.60420	RC3H2		0	0.075625	0.089917	7.70507	9.92894	9.6359	0.105029	-3.25114	7.93607e-06	0.000367644	up	yes
MSTRG.45840	RP11-231C18.3		0.098884	0.063271	0.068846	9.96032	6.06847	13.2993	0.104076	-3.26429	0.000388006	0.00278355	up	yes
MSTRG.51939			0.238899	0.27148	0.18166	10.9752	8.78048	13.1029	0.104063	-3.26447	3.06738e-05	0.00063599	up	yes
MSTRG.52804			0	0.066967	0	10.012	8.13626	8.4109	0.104063	-3.26448	3.33089e-06	0.000276409	up	yes
MSTRG.35733			0.165516	0.097489	0	13.3351	5.03802	12.1334	0.104012	-3.26518	0.00124493	0.00634627	up	yes
MSTRG.12777	LRRK2		0	0.100567	0.049641	11.0544	8.70341	7.78245	0.10399	-3.26549	2.03936e-05	0.000526072	up	yes
MSTRG.8325	PCGF6		0.04228	0.049815	0.048892	10.4865	5.87084	11.9977	0.103814	-3.26793	0.000315106	0.00242729	up	yes
MSTRG.24134	USP10		0.083041	0	0	10.9082	8.40111	7.72006	0.103522	-3.27199	2.03021e-05	0.000525489	up	yes
MSTRG.52349			0.081945	0	0.213611	9.98242	9.11121	9.70314	0.103377	-3.27401	3.17555e-06	0.000271264	up	yes
MSTRG.20522	PTPN9		0.064196	0	0.079747	8.78854	10.8299	8.03556	0.103172	-3.27687	1.07514e-05	0.000411241	up	yes
MSTRG.25927			0.075616	0.027809	0.036324	7.69928	9.82746	10.1095	0.103067	-3.27834	8.62451e-06	0.000377306	up	yes
MSTRG.16186			0.075344	0.088462	0	11.6866	10.2711	6.51408	0.102894	-3.28077	0.000145081	0.00148715	up	yes
MSTRG.44844	RPS20P14	ribosomal protein S20 pseudogene 14 [Source:HGNC Symbol;Acc:HGNC:36692]	0	0	3.51599	14.2531	16.5597	12.7494	0.102651	-3.28418	0.0121782	0.0364457	up	yes
MSTRG.44300	MME		0	0.180774	0	12.9705	5.74958	10.6058	0.102565	-3.28538	0.000537955	0.00347605	up	yes
MSTRG.31797			0	0.057266	0.053904	10.6472	7.22004	9.83329	0.102418	-3.28746	2.94948e-05	0.000623338	up	yes
MSTRG.62854			0.025292	0	0	9.6079	6.57918	10.9365	0.102229	-3.29013	7.48079e-05	0.00101912	up	yes
MSTRG.57009	IDO1		0.077241	0	0.190473	11.254	7.50378	10.5392	0.10217	-3.29096	5.11573e-05	0.000828379	up	yes
MSTRG.8516	ENO4		0.028387	0.027975	0.036713	8.73672	9.45898	9.15171	0.101965	-3.29385	4.2386e-08	9.7754e-05	up	yes
MSTRG.16852	RP11-298I3.1		0.136791	0.046526	0.164322	12.2592	7.38569	10.8356	0.101723	-3.29728	8.59258e-05	0.00110076	up	yes
MSTRG.53995			0.24726	0.119778	0.131061	11.2175	7.97751	12.7878	0.101465	-3.30095	6.55589e-05	0.000947724	up	yes
MSTRG.20005			0.189715	0.222558	0.321683	13.1247	10.2593	10.6699	0.10118	-3.30501	7.64379e-06	0.000365162	up	yes
MSTRG.49317	KCTD16		0.051944	0	0	10.0756	7.87359	9.41148	0.100926	-3.30862	4.65489e-06	0.000306411	up	yes
MSTRG.23603	TANGO6		0.057656	0.032048	0.110855	9.7662	8.09155	11.1866	0.100548	-3.31405	1.25816e-05	0.000438843	up	yes
MSTRG.26218			0.021999	0.025915	0.04183	11.4705	5.82652	11.8668	0.0999084	-3.32325	0.000366518	0.00268	up	yes
MSTRG.1246			0.102538	0.093093	0.04109	11.6376	7.42537	11.2334	0.0987597	-3.33993	6.07422e-05	0.0009062	up	yes
MSTRG.23998	VAT1L		0	0	0	10.6039	8.38595	8.55396	0.0986837	-3.34104	4.42025e-06	0.000303678	up	yes
MSTRG.14448	TXNRD1		0.083622	0.098833	0.072644	8.50401	9.39832	12.5119	0.098528	-3.34332	2.56795e-05	0.000583588	up	yes
MSTRG.37474	DAW1		0.077916	0.09397	0	9.7939	8.06776	11.6775	0.0983165	-3.34642	2.10283e-05	0.000534536	up	yes
MSTRG.6471			0.075195	0	0.190527	12.1463	6.83977	12.1048	0.0982266	-3.34774	0.000204628	0.00182703	up	yes
MSTRG.40551			0.073152	0.087919	0	11.5507	8.80309	9.11123	0.0979056	-3.35247	9.22075e-06	0.000389806	up	yes
MSTRG.32920			0.033713	0.052317	0.123595	11.6785	7.20908	11.5354	0.097848	-3.35331	8.91971e-05	0.00112729	up	yes
MSTRG.14984	PXN-AS1		0.065035	0.03005	0.109093	11.6442	8.74933	9.63784	0.0975341	-3.35795	8.03563e-06	0.000369235	up	yes
MSTRG.48312			0.073286	0.040021	0	11.0243	7.57776	10.6918	0.0974574	-3.35908	2.95906e-05	0.00062458	up	yes
MSTRG.29218	DSC3		0.155824	0	0.073381	11.0873	12.068	7.51802	0.0973319	-3.36094	7.23524e-05	0.00099948	up	yes
MSTRG.37627	ATG16L1		0.182443	0.131476	0.047687	12.0094	9.97208	9.67551	0.0972539	-3.3621	5.20753e-06	0.000318701	up	yes
MSTRG.2514			0.037432	0.029397	0.04798	8.43359	10.517	10.2141	0.0972086	-3.36277	3.13899e-06	0.000271264	up	yes
MSTRG.35532			0	0	0	10.54	7.23385	10.6359	0.0967083	-3.37022	3.34088e-05	0.000662402	up	yes
MSTRG.61123			0.026539	0.10693	0.07199	12.036	7.18559	11.718	0.0964624	-3.37389	0.00010613	0.00124056	up	yes
MSTRG.31862	WDR87		0.167244	0	0	10.8867	11.6863	7.63804	0.0964087	-3.37469	5.51742e-05	0.000863058	up	yes
MSTRG.51878			0	0	0.217585	11.2177	8.34881	11.0119	0.0960979	-3.37935	2.7321e-05	0.00059962	up	yes
MSTRG.58323	NSMCE2		0.138935	0.682422	0.212157	16.3709	11.0799	11.518	0.0959821	-3.38109	0.000150849	0.00152027	up	yes
MSTRG.35361			0	0	0.208456	12.9865	6.19024	12.989	0.0950598	-3.39502	0.000519743	0.00339628	up	yes
MSTRG.49072	CTNNA1		0.04195	0.049417	0.206537	12.6276	9.56732	9.70159	0.0949513	-3.39667	1.60903e-05	0.000479481	up	yes
MSTRG.23082			0.075328	0	0	8.29586	10.4371	10.8291	0.0949134	-3.39724	7.59714e-06	0.000365123	up	yes
MSTRG.43320	DCBLD2		0.052588	0	0.146104	12.369	7.68289	11.338	0.0944406	-3.40445	6.93215e-05	0.000978072	up	yes
MSTRG.25094	RPL21P122		0	0.029564	0.069467	12.3534	8.29505	9.96914	0.0931683	-3.42402	2.40065e-05	0.000564836	up	yes
MSTRG.56058	ACTR3C		0.290718	0.163414	0.084824	15.3128	9.29245	11.0411	0.0930545	-3.42578	7.98352e-05	0.00105619	up	yes
MSTRG.4183	RP11-122G18.10		0	0	0.205108	9.05397	8.86789	14.2483	0.0927002	-3.43128	0.000105412	0.00123585	up	yes
MSTRG.4015	TMEM79		0.170609	0.466746	0.407112	18.8902	9.63741	13.6228	0.0920866	-3.44086	0.000248984	0.00207982	up	yes
MSTRG.3460	LINC01138		0.128447	0.101999	0.209477	12.7596	9.51413	12.3542	0.0919929	-3.44233	1.18137e-05	0.000427564	up	yes
MSTRG.40472			0.231723	0.136484	0.289644	12.9418	11.3416	12.5209	0.0918933	-3.4439	1.34856e-06	0.000211593	up	yes
MSTRG.33298	NLRP9		0.294966	0.133279	0.289143	18.589	9.58187	10.8422	0.0916846	-3.44718	0.00025124	0.0020885	up	yes
MSTRG.52577			0.065453	0	0.126124	12.2599	8.69751	11.1241	0.0916411	-3.44786	1.75785e-05	0.000493189	up	yes
MSTRG.61394	PTCHD1-AS		0	0.097822	0.106441	9.48921	8.75243	14.6732	0.0911624	-3.45542	9.24452e-05	0.00114841	up	yes
MSTRG.61138	CSF2RA		0.242501	0	0.207395	12.0664	9.96747	13.143	0.0904582	-3.4666	1.88041e-05	0.000507778	up	yes
MSTRG.9610	DCDC1		0.166081	0	0	13.2543	6.96849	12.8986	0.0903951	-3.46761	0.000256863	0.00211721	up	yes
MSTRG.57260			0.083591	0	0.106441	14.7121	8.76922	9.58896	0.0903544	-3.46826	8.86875e-05	0.00112443	up	yes
MSTRG.39607	MIR3687-2		11.971	12.0454	7.0546	124.553	122.864	121.266	0.0894951	-3.48205	0.000112473	0.00128402	up	yes
MSTRG.6472			0	0.120427	0.087359	12.9206	9.77021	10.3441	0.0894751	-3.48237	9.321e-06	0.000390571	up	yes
MSTRG.24983			0.051432	0.090881	0.099217	11.55	9.82673	11.9846	0.0894041	-3.48352	1.91482e-06	0.000230634	up	yes
MSTRG.16210			0.120051	0.047297	0	11.6169	9.03238	12.0779	0.0891532	-3.48757	1.10831e-05	0.000415781	up	yes
MSTRG.19182			0	0	0	12.1407	8.11075	10.8667	0.0889541	-3.4908	2.44986e-05	0.000569063	up	yes
MSTRG.541	KAZN		0.080036	0.094282	0	11.042	11.2333	10.4207	0.0888954	-3.49175	2.60754e-07	0.000137956	up	yes
MSTRG.57710			0.391222	0.049062	0.215727	13.0216	13.2595	11.9387	0.0881888	-3.50326	9.7387e-06	0.000397931	up	yes
MSTRG.53312	AC004895.4		0.04799	0.056532	0.061513	14.3126	11.0063	8.5244	0.0875568	-3.51364	5.90564e-05	0.000892467	up	yes
MSTRG.3756			0.16665	0.245391	0	12.9235	8.85977	14.801	0.0874949	-3.51466	9.62694e-05	0.00117319	up	yes
MSTRG.4716	NR5A2		0.011256	0.175322	0	11.9314	12.7789	8.98705	0.0874125	-3.51602	2.57905e-05	0.000584936	up	yes
MSTRG.28072	SLC39A11		0.059286	0	0.094701	11.8739	7.31837	15.3667	0.0871364	-3.52058	0.000258287	0.00212617	up	yes
MSTRG.9388	NUCB2		0.048921	0	0.062085	12.7564	8.76286	11.6564	0.0868634	-3.52511	2.01167e-05	0.000523588	up	yes
MSTRG.32657			0.045468	0.016957	0	12.1336	11.2184	9.47247	0.0858466	-3.5421	3.51685e-06	0.00028119	up	yes
MSTRG.29988	GADD45B	growth arrest and DNA damage inducible beta [Source:HGNC Symbol;Acc:HGNC:4096]	0.726932	1.4082	0.871692	23.9969	16.707	27.0257	0.0855361	-3.54732	0.000134642	0.00142629	up	yes
MSTRG.15059			0.06889	0.049677	0.033579	9.85436	12.0203	12.122	0.0855138	-3.5477	2.53141e-06	0.000250969	up	yes
MSTRG.32656			0.093508	0.031376	0.109076	15.0714	8.90104	11.7568	0.0850956	-3.55477	6.40994e-05	0.00093402	up	yes
MSTRG.36651			0.085975	0	0.055101	14.5235	7.32932	13.5511	0.084763	-3.56042	0.000243505	0.00204685	up	yes
MSTRG.11171	FOLH1B		0	0.161747	0	13.8651	14.0851	7.6354	0.0843408	-3.56763	0.000202065	0.00181052	up	yes
MSTRG.61137	CSF2RA		0	0	0	16.4916	11.0289	7.16979	0.0834792	-3.58244	0.000349679	0.0025985	up	yes
MSTRG.4296	RCSD1		0.170743	0	0	12.126	7.63394	16.7922	0.0834251	-3.58337	0.000327048	0.00248409	up	yes
MSTRG.50616			0.130486	0.102626	0.037305	14.5628	10.1911	11.948	0.0830765	-3.58942	1.47466e-05	0.000464813	up	yes
MSTRG.32660			0.256179	0.143834	0.281823	13.7761	14.6991	12.9057	0.0829605	-3.59143	9.40814e-07	0.000195807	up	yes
MSTRG.53332	DAGLB		0.131875	0.155348	0.253554	13.1442	8.21667	21.1197	0.0828402	-3.59353	0.000612235	0.00381619	up	yes
MSTRG.54629			0	0	0.218715	12.1848	8.38747	16.6496	0.0823219	-3.60258	0.000209953	0.00185681	up	yes
MSTRG.27158	RP5-1029K10.4		0.064538	0.152052	0.165449	12.4157	11.7649	14.0491	0.0821602	-3.60542	1.5563e-06	0.000217972	up	yes
MSTRG.25176	ZSWIM7		0	0	0	11.5748	10.1341	11.9401	0.0820292	-3.60772	6.90313e-07	0.000177645	up	yes
MSTRG.50759			0.099376	0	0.064436	13.374	9.87121	12.809	0.0815485	-3.6162	1.05679e-05	0.000407525	up	yes
MSTRG.42068			0.075562	0.178023	0	17.0832	11.1954	9.72807	0.0812079	-3.62224	0.00010641	0.0012428	up	yes
MSTRG.23991	ADAMTS18		0.284085	0.308146	0.449544	17.3923	13.0597	16.6422	0.0811158	-3.62387	1.05105e-05	0.000406699	up	yes
MSTRG.7224	TET1		0.247433	0.097158	0.105719	12.0582	14.4125	13.154	0.08099	-3.62611	2.41582e-06	0.000246858	up	yes
MSTRG.4193			0	0	0.237518	14.5083	10.9601	11.8176	0.080442	-3.63591	1.80471e-05	0.000498607	up	yes
MSTRG.10074			0.431909	0	0.177818	12.5162	14.4353	14.5505	0.0804068	-3.63654	2.41881e-05	0.000566056	up	yes
MSTRG.62092	RN7SL581P		0.0839	0.098833	0	15.8256	9.31037	12.611	0.0796027	-3.65104	6.296e-05	0.00092427	up	yes
MSTRG.39727			0	0	0	9.93668	10.6249	14.6175	0.0795618	-3.65178	2.11368e-05	0.000535849	up	yes
MSTRG.47326	FAM105A		0.079894	0	0.145454	13.2869	12.7262	11.5523	0.0795027	-3.65285	1.31837e-06	0.000210569	up	yes
MSTRG.46594	RP11-381N20.1		0.270343	0.358272	0.432294	19.0282	13.4975	16.3478	0.0788714	-3.66435	1.41093e-05	0.000455773	up	yes
MSTRG.42503	CCDC13		0.119069	0.093819	0.191833	16.7015	11.6853	13.1684	0.0771132	-3.69688	1.44965e-05	0.000462058	up	yes
MSTRG.62637	NDUFA1	NADH:ubiquinone oxidoreductase subunit A1 [Source:HGNC Symbol;Acc:HGNC:7683]	17.6766	16.8184	24.4082	279.258	303.409	217.714	0.0768097	-3.70257	6.69473e-05	0.000957767	up	yes
MSTRG.20650	MORF4L1		0.447815	0.415631	0.298957	19.1872	15.651	17.0596	0.0759761	-3.71831	2.39852e-06	0.000246781	up	yes
MSTRG.38135	PAK5		0.043761	0.126485	0.084138	11.9888	12.0463	16.3249	0.0757229	-3.72313	1.22595e-05	0.000434496	up	yes
MSTRG.24278			0.534341	0.421496	0.086943	17.6258	14.7082	17.6821	0.0756952	-3.72365	2.69152e-05	0.000596817	up	yes
MSTRG.14670	CUX2		0	0.095539	0.103957	10.671	13.5152	15.8363	0.0751278	-3.73451	2.00818e-05	0.000522921	up	yes
MSTRG.40856	TBC1D10A		0.139368	0.06607	0.050426	14.2447	11.5462	15.4834	0.0739684	-3.75695	6.73639e-06	0.000349924	up	yes
MSTRG.38019	RNF24		0.417392	0.176608	0.357411	16.0513	13.7632	21.3556	0.0738192	-3.75986	4.122e-05	0.000736999	up	yes
MSTRG.10061	CD6		0	0.096504	0.210014	16.0247	8.97745	18.6947	0.0734712	-3.76668	0.000258714	0.00212831	up	yes
MSTRG.50630	PRSS16		0.186182	0.148073	0.135542	14.1348	16.4462	14.0887	0.0729455	-3.77704	7.74415e-07	0.000183329	up	yes
MSTRG.59330			0.478452	0.162899	0.23274	19.599	12.2222	19.0801	0.0729069	-3.7778	8.33695e-05	0.00107974	up	yes
MSTRG.20500	PPCDC		0.839452	0.495221	0.557105	23.4583	17.5577	24.5594	0.0717359	-3.80116	2.42645e-05	0.000566907	up	yes
MSTRG.39037	EYA2		0.147972	0.130429	0.133483	16.0186	12.0449	17.4194	0.0711186	-3.81363	1.44787e-05	0.000462028	up	yes
MSTRG.32646			0.150363	0.0796009	0.0838394	16.8843	11.8979	15.2842	0.0710289	-3.81545	1.18237e-05	0.000427564	up	yes
MSTRG.60210			0.147163	0.057786	0.226941	16.4838	12.493	16.6593	0.0709648	-3.81675	1.11789e-05	0.00041799	up	yes
MSTRG.38381	ABHD12		0.159284	0.102743	0.253435	14.5367	12.6944	20.1009	0.070934	-3.81738	3.84053e-05	0.000711421	up	yes
MSTRG.54412	GTF2IRD1		0.173874	0.325038	0.109921	19.7117	14.8355	13.7752	0.0708903	-3.81827	2.14903e-05	0.000539018	up	yes
MSTRG.56036			0.456905	0.15577	0.084748	22.6512	8.48208	21.881	0.0708707	-3.81867	0.00106407	0.00565127	up	yes
MSTRG.46223	HSD17B11		0.246597	0	0.210724	21.5163	10.9564	15.1363	0.0703001	-3.83033	0.000169988	0.00162827	up	yes
MSTRG.43063			0	0	0.106805	12.7184	13.5772	15.0729	0.0700917	-3.83461	1.28387e-06	0.000210569	up	yes
MSTRG.20483	MPI;COX5A		0.145845	0.0250842	0.00403269	25.3675	11.5004	9.39731	0.0700765	-3.83493	0.000760222	0.00444221	up	yes
MSTRG.52292	DSE		0.066719	0.0368	0	12.0258	11.5965	18.7277	0.0699099	-3.83836	5.25865e-05	0.000842128	up	yes
MSTRG.58074			0.22398	0.158309	0.117838	14.92	13.8114	19.2012	0.0692926	-3.85115	1.05435e-05	0.000407418	up	yes
MSTRG.22823	AC002310.7		0.087801	0.026149	0.025555	16.23	13.2777	13.219	0.068913	-3.85908	2.25463e-06	0.00024195	up	yes
MSTRG.61581	RPS2P55	ribosomal protein S2 pseudogene 55 [Source:HGNC Symbol;Acc:HGNC:36140]	7.36776	0	9.46845	61.1065	65.6737	66.4223	0.0679515	-3.87935	0.0229309	0.0603608	up	yes
MSTRG.47917	NLN		0.345553	0.09201	0.166181	18.2021	13.9656	18.3849	0.0675039	-3.88889	1.35515e-05	0.000449657	up	yes
MSTRG.19146	RYR3		0.067027	0.026406	0.170692	17.7587	13.1169	14.7748	0.0674544	-3.88994	7.88198e-06	0.000367337	up	yes
MSTRG.26389	WIPF2		0.133686	0.104988	0.21259	19.7868	12.4441	16.7394	0.0674168	-3.89075	3.22178e-05	0.000651607	up	yes
MSTRG.46215	KLHL8		0.195881	0.236223	0.169088	18.7705	13.4513	18.788	0.0673652	-3.89185	1.40862e-05	0.000455773	up	yes
MSTRG.50297	RP11-637O19.3		0	0.076431	0.083166	16.6572	13.7534	13.9264	0.0669325	-3.90115	1.81354e-06	0.000229932	up	yes
MSTRG.3294	U1		0.054731	0.777198	1.22287	13.2742	10.1722	87.5676	0.0665695	-3.90899	0.0171038	0.0477886	up	yes
MSTRG.27217			0.086991	0.030995	0.189282	17.0942	10.487	20.8934	0.0664103	-3.91245	0.000157514	0.00155998	up	yes
MSTRG.27777	RP11-51F16.8		0.487051	0.176362	0.367537	18.5524	18.008	21.6348	0.0657604	-3.92664	6.3224e-06	0.000339916	up	yes
MSTRG.25373	GRAPL;SNORD3A	small nucleolar RNA, C/D box 3A [Source:HGNC Symbol;Acc:HGNC:33189]	0	0.0340871	0	38.1838	10.635	7.02783	0.0656188	-3.92975	0.00471717	0.0172919	up	yes
MSTRG.47402			0.075328	0.088736	0.096555	21.2054	12.4581	14.2548	0.0655464	-3.93134	5.47871e-05	0.000859141	up	yes
MSTRG.45690	RBM47		0.11623	0.241683	0.197329	27.8558	12.1126	14.8126	0.0652155	-3.93864	0.00034045	0.00255182	up	yes
MSTRG.44260			0.101379	0.079616	0.109149	18.4005	11.8523	18.29	0.0649666	-3.94416	3.67369e-05	0.000695229	up	yes
MSTRG.4206	RP11-25K21.6		0.183442	0	0.119951	13.7357	15.0003	20.4309	0.0640131	-3.96549	2.45076e-05	0.000569063	up	yes
MSTRG.3324			0.144825	0.112978	0.083055	18.4715	16.3478	14.6093	0.063966	-3.96655	1.9632e-06	0.000232504	up	yes
MSTRG.50644			0.164065	0.259833	0.131505	19.1496	18.3577	15.5369	0.0636001	-3.97483	2.26125e-06	0.000241984	up	yes
MSTRG.42375	LRRFIP2		0.162483	0.192361	0.104655	21.5244	11.8122	19.6725	0.0635503	-3.97596	9.92433e-05	0.0011947	up	yes
MSTRG.46465	ELOVL6		0.040687	0.1914	0	20.1753	14.72	13.518	0.0635424	-3.97614	2.62698e-05	0.000589899	up	yes
MSTRG.3522	HIST2H2AA4	histone cluster 2 H2A family member a4 [Source:HGNC Symbol;Acc:HGNC:29668]	0	0	0	15.0856	12.6871	16.7038	0.0635421	-3.97614	3.28899e-06	0.000274616	up	yes
MSTRG.50657			0.080699	0.093805	0.05172	18.6083	14.9985	15.2627	0.0624612	-4.0009	1.95084e-06	0.00023201	up	yes
MSTRG.14340			0.081108	0	0	21.3805	10.1147	16.8416	0.0624533	-4.00108	0.000182304	0.00169939	up	yes
MSTRG.61403			0.162983	0.15844	0.152102	20.1647	13.8712	19.2495	0.0624485	-4.00119	1.5253e-05	0.000472359	up	yes
MSTRG.24573			0.122227	0.230678	0.125502	16.9359	16.1167	19.8497	0.0623892	-4.00256	2.00607e-06	0.000233782	up	yes
MSTRG.7691			0.096523	0	0.050221	13.4671	14.8256	19.8086	0.0622928	-4.00479	1.60181e-05	0.000479272	up	yes
MSTRG.6488			0.080834	0	0	18.7673	11.226	17.7022	0.0620696	-4.00997	5.53523e-05	0.000863935	up	yes
MSTRG.33108	NLRP12		0.122574	0.071957	0.117706	16.6586	14.7491	19.3046	0.0619876	-4.01188	3.14587e-06	0.000271264	up	yes
MSTRG.43491	SPICE1		0.246225	0	0.156093	21.6507	11.7233	20.0795	0.0618989	-4.01394	0.00013354	0.00141909	up	yes
MSTRG.16378			0.225984	0.35465	0.193109	18.623	16.209	23.862	0.0617986	-4.01628	1.68961e-05	0.000487377	up	yes
MSTRG.6007			0.463459	0.146233	0.158591	22.1015	17.0043	19.8795	0.0607131	-4.04185	1.29648e-05	0.00044242	up	yes
MSTRG.55955			0.174775	0.1728	0.069756	20.0047	14.2098	19.6286	0.0606994	-4.04217	1.37033e-05	0.000451283	up	yes
MSTRG.6498	KIAA1217		0.095228	0	0.012197	19.3939	11.7326	18.6593	0.0601073	-4.05632	5.28619e-05	0.000844438	up	yes
MSTRG.4207	RP11-25K21.6		0.16515	0.176629	0.051422	21.2336	12.0139	22.4339	0.0596823	-4.06655	0.000123529	0.00135759	up	yes
MSTRG.26281			0.122782	0.018214	0	18.5083	12.247	20.3758	0.0591506	-4.07946	4.78788e-05	0.000796714	up	yes
MSTRG.6325	NMT2		0.071352	0.084052	0.182613	17.9926	17.7945	17.6864	0.0590511	-4.08189	9.23186e-08	0.000116137	up	yes
MSTRG.32659			0	0.037057	0.008853	19.32	12.9605	17.346	0.0585808	-4.09343	1.47166e-05	0.000464813	up	yes
MSTRG.32921			0.15119	0.046212	0.121984	21.5943	14.6609	18.3228	0.0582492	-4.10162	1.32949e-05	0.000444813	up	yes
MSTRG.62841			0	0	0	11.7011	9.41715	38.024	0.0578575	-4.11135	0.00227581	0.00994549	up	yes
MSTRG.32664	CTC-241F20.4		0.728968	0.399087	0.236864	26.2531	22.4325	23.4802	0.0576282	-4.11708	1.2017e-05	0.000430013	up	yes
MSTRG.32911			0.424635	0.158151	0.413225	21.5943	24.6628	20.0246	0.0576169	-4.11736	5.72775e-06	0.000328429	up	yes
MSTRG.16743	RP11-903H12.3		0.480843	0.402043	0.435137	30.0152	20.1019	23.9918	0.0566878	-4.14082	1.40503e-05	0.000455773	up	yes
MSTRG.50917			0.247463	0.038943	0.239464	20.3959	19.8725	19.3075	0.0561605	-4.1543	1.26853e-06	0.000210569	up	yes
MSTRG.32658			0.214138	0.0563692	0.158942	21.8969	15.4723	21.8656	0.0556516	-4.16743	1.59383e-05	0.000478655	up	yes
MSTRG.27065	SKAP1		0.224347	0.141284	0.137475	19.6125	15.7096	26.0992	0.0554279	-4.17324	3.43141e-05	0.00067076	up	yes
MSTRG.50527	RP1-221C16.8		0.745749	0.062197	0.486741	28.6932	17.0764	29.3619	0.0553064	-4.17641	0.000206004	0.00183359	up	yes
MSTRG.17661	WDR89		0	0.079838	0	20.0824	15.4635	17.4618	0.0552349	-4.17828	2.8174e-06	0.000255321	up	yes
MSTRG.50765			0.029081	0.166578	0.008464	24.136	12.6639	21.2994	0.0540696	-4.20904	0.000109234	0.0012625	up	yes
MSTRG.25076	SCO1		0	0	0.182188	24.1021	13.5859	19.6905	0.0538383	-4.21522	6.47431e-05	0.000939354	up	yes
MSTRG.5562			0.2409	0.047297	0	22.7936	14.801	21.2335	0.0537714	-4.21702	3.35022e-05	0.000663133	up	yes
MSTRG.29989			0.1211	0.071006	0	16.8314	16.2674	24.7535	0.0533002	-4.22971	2.46645e-05	0.000571067	up	yes
MSTRG.16523			2.88824	1.34811	1.39672	48.4433	55.2772	52.381	0.0528146	-4.24292	6.40643e-05	0.000933748	up	yes
MSTRG.32655			0.0326941	0.0789181	0.0471578	22.9504	12.1998	24.4458	0.0525402	-4.25043	0.000149257	0.0015099	up	yes
MSTRG.57941	VPS13B		0.160777	0.236221	0	22.8239	14.8835	25.8325	0.0520884	-4.26289	6.53897e-05	0.000946487	up	yes
MSTRG.54623	MAGI2		0.583641	0.218792	0.277748	27.9951	21.8119	25.5657	0.0519686	-4.26621	1.01153e-05	0.000402504	up	yes
MSTRG.32910			0.134409	0.0768192	0.0199151	18.8457	17.4731	23.7771	0.0515711	-4.27729	5.91184e-06	0.000330986	up	yes
MSTRG.50628			0.410545	0.0851186	0.137264	24.7517	16.219	27.6237	0.0515698	-4.27733	7.05559e-05	0.000985972	up	yes
MSTRG.41368	EP300-AS1		0.51943	0.34891	0.672561	31.6788	31.8429	22.9305	0.0511048	-4.2904	1.66874e-05	0.000485195	up	yes
MSTRG.17627	SNAPC1		0.277542	0.059391	0.125812	20.8123	24.1293	20.0717	0.0509063	-4.29601	2.68399e-06	0.000253038	up	yes
MSTRG.50726			0.193464	0.094282	0.410357	18.7342	19.4221	33.7078	0.0508753	-4.29689	0.000112344	0.00128352	up	yes
MSTRG.9578	EIF3M		0.166947	0	0.269428	12.3465	26.7052	29.4241	0.050875	-4.2969	0.000382105	0.0027562	up	yes
MSTRG.56809			0.147341	0.032277	0.243054	21.2634	22.488	21.377	0.0501087	-4.31879	7.56699e-07	0.00018285	up	yes
MSTRG.57029			0.067399	0.277884	0.172782	25.9778	15.6827	27.9687	0.049691	-4.33087	7.72939e-05	0.00103786	up	yes
MSTRG.26280	RP1-56K13.3		0.151074	0.085247	0.081124	25.1805	15.9999	23.7357	0.0496882	-4.33095	2.56536e-05	0.000583234	up	yes
MSTRG.50568			0.080212	0.093655	0.255221	24.9517	19.5308	21.7356	0.0496528	-4.33198	3.51266e-06	0.00028119	up	yes
MSTRG.23338	RP11-410D17.2		0.290345	0.205215	0.147879	27.6952	19.2031	24.2207	0.049609	-4.33325	9.92144e-06	0.000400323	up	yes
MSTRG.36159	TNFAIP6		0.399469	0.275818	0.086879	24.8201	20.2989	28.228	0.0494242	-4.33864	1.40879e-05	0.000455773	up	yes
MSTRG.2747	LINC01763		0.304136	0.087195	0.087778	21.142	23.0318	23.0988	0.0493618	-4.34046	1.43814e-06	0.00021552	up	yes
MSTRG.27184			0.213055	0.250978	0.218474	29.428	18.0971	25.605	0.0492698	-4.34315	2.67088e-05	0.000594887	up	yes
MSTRG.51068			0.279798	0.089713	0.521691	26.4707	25.1469	24.6855	0.0486334	-4.36191	6.70759e-06	0.000349647	up	yes
MSTRG.32919			0.228863	0.219598	0.088811	25.5679	21.6362	22.5905	0.0486323	-4.36194	1.05362e-06	0.000202635	up	yes
MSTRG.20208	RAB11A		0.078996	0.186115	0.506955	27.3478	21.0035	25.9097	0.0486156	-4.36244	1.78211e-05	0.000496482	up	yes
MSTRG.26135	GGNBP2		0.281438	0.32564	0.429403	33.6233	25.4931	22.8074	0.0480863	-4.37823	1.26731e-05	0.000439628	up	yes
MSTRG.978	RCAN3		0.591066	0.170125	0.365698	32.4266	16.555	38.784	0.0477556	-4.38819	0.000324822	0.00247368	up	yes
MSTRG.52294	TPI1P3		0	0.125939	0.216468	27.5149	19.2385	21.6043	0.0471764	-4.40579	1.23672e-05	0.000435663	up	yes
MSTRG.46355	PPP3CA		0.162748	0	0	22.1689	19.3474	22.4956	0.0471731	-4.40589	1.4698e-06	0.00021552	up	yes
MSTRG.46871	DCHS2		0.252751	0.113437	0.181878	25.7284	21.6084	25.06	0.0471298	-4.40722	1.03024e-06	0.000201109	up	yes
MSTRG.32645			0.189625	0.100504	0.168615	24.3022	20.5706	25.8824	0.0470682	-4.4091	1.62251e-06	0.000221536	up	yes
MSTRG.24005	WWOX		0.811321	0.241359	0.197959	37.2258	20.9311	29.8183	0.0470655	-4.40918	0.000127082	0.00138268	up	yes
MSTRG.830	RAP1GAP		0.390063	0.177009	0.199019	33.4539	17.5071	28.5516	0.0470429	-4.40988	9.51312e-05	0.00116617	up	yes
MSTRG.31234	IL12RB1		0.149313	0.265503	0.128873	31.268	13.3659	33.1259	0.0469951	-4.41135	0.000409266	0.00288525	up	yes
MSTRG.50774	XXbac-BPG308K3.5		0.153162	0.05155	0.167719	27.6698	14.7892	29.755	0.0466787	-4.42109	0.000138363	0.00144737	up	yes
MSTRG.32649			0.008199	0.112381	0	22.1973	18.3679	23.6284	0.0466245	-4.42277	2.7579e-06	0.000254955	up	yes
MSTRG.16734			0.166143	0.068569	0	22.1601	19.0241	26.528	0.0460428	-4.44088	7.23465e-06	0.00036107	up	yes
MSTRG.3478			0	0	0.111383	23.6731	17.5355	23.9174	0.0460304	-4.44127	7.52549e-06	0.000364118	up	yes
MSTRG.50753	RPSAP2		0.136041	0.075118	0.110525	30.9529	19.499	21.0904	0.0454267	-4.46032	2.35992e-05	0.000560168	up	yes
MSTRG.60783			0.178035	0.200227	0.293037	30.8786	19.1716	29.7921	0.0451978	-4.4676	3.2383e-05	0.000652671	up	yes
MSTRG.4356			0.129982	0	0.148865	22.387	17.0155	32.9148	0.0449548	-4.47538	8.01543e-05	0.00105835	up	yes
MSTRG.24137	LINC02176		0.065939	0.164674	0	22.8199	22.2507	24.1743	0.0446548	-4.48504	4.03006e-07	0.00015761	up	yes
MSTRG.7675			0.19349	0.156621	0.501672	28.1231	24.7281	30.1672	0.0446081	-4.48655	6.27626e-06	0.000339674	up	yes
MSTRG.41782	AC026167.1		0.08138	0.193008	0.210014	25.9795	23.3469	25.7947	0.0445959	-4.48694	3.52747e-07	0.000149378	up	yes
MSTRG.48260	PAPD4		0.407271	0.134898	0.09552	28.1862	23.5255	27.3649	0.0441699	-4.50079	5.12859e-06	0.000316608	up	yes
MSTRG.34083	AC016907.3		0.075095	0.039251	0.135779	28.8928	24.1246	18.788	0.044035	-4.5052	1.39954e-05	0.000455595	up	yes
MSTRG.49820	LINC01484		0.789622	0.702708	1.16996	47.7431	32.2894	47.325	0.0438518	-4.51122	2.79781e-05	0.000606836	up	yes
MSTRG.39636	CH507-513H4.6;CH507-513H4.5;CH507-513H4.4;CH507-513H4.3		19.3471	46.9212	18.583	670.811	569.216	600.072	0.0436079	-4.51927	0.000451739	0.0030945	up	yes
MSTRG.52931	PARK2		0.11161	0	0.137049	26.7137	18.6735	27.0708	0.0435479	-4.52125	1.40725e-05	0.000455773	up	yes
MSTRG.30208			0.727524	0.628448	0.847293	40.1212	35.9611	41.1462	0.0432901	-4.52982	5.36118e-07	0.000165437	up	yes
MSTRG.23911	WDR59		0.106315	0.035782	0.107652	25.3948	22.8791	25.0131	0.0426194	-4.55235	1.30195e-07	0.000127075	up	yes
MSTRG.52935	PARK2		0.401398	0.072745	0	29.3005	18.2557	32.9233	0.0423497	-4.5615	9.59281e-05	0.00117112	up	yes
MSTRG.17350	ATL1		0.158378	0.25079	0.186141	37.2597	19.7737	28.2414	0.0419732	-4.57439	5.85806e-05	0.000889313	up	yes
MSTRG.33125			0.808076	0.382156	0.602401	40.8891	31.7163	40.1039	0.0414253	-4.59334	8.8205e-06	0.000381167	up	yes
MSTRG.6207	UPF2		0.400849	0.459078	0.670691	39.0341	35.6843	31.9671	0.0413167	-4.59713	2.07937e-06	0.000236295	up	yes
MSTRG.10913			0.154816	0.152011	0.131711	33.0327	20.0359	30.2268	0.0406855	-4.61934	2.719e-05	0.000598134	up	yes
MSTRG.28103	SDK2		0.134303	0.042779	0.209003	29.3102	24.4617	28.3135	0.0398353	-4.64981	1.21792e-06	0.00020852	up	yes
MSTRG.52217	RP11-346C16.2		0.357741	0.462785	0.338675	38.4007	25.8835	38.7931	0.0398069	-4.65084	1.66815e-05	0.000485195	up	yes
MSTRG.1256			0.169109	0	0.154673	36.1704	18.8395	28.5517	0.0395671	-4.65955	7.0448e-05	0.000985436	up	yes
MSTRG.3310			0.387347	0	0.332959	32.9776	25.1232	33.2016	0.039347	-4.6676	1.85384e-05	0.000505276	up	yes
MSTRG.34481			0.195512	0.161539	0.200883	34.5154	22.585	31.9154	0.0392535	-4.67103	1.36862e-05	0.000451238	up	yes
MSTRG.50646	RNU6-471P		0.195511	0.102907	0.211247	30.903	26.208	33.2249	0.0377414	-4.72771	1.54872e-06	0.000217972	up	yes
MSTRG.30877			0.373712	0.15577	0.379681	32.9165	29.7002	39.0203	0.0374603	-4.73849	4.50904e-06	0.000304966	up	yes
MSTRG.61215	MID1		0.312925	0.158032	0.085313	32.0711	26.5525	34.7399	0.0370042	-4.75617	4.1553e-06	0.000298517	up	yes
MSTRG.39637	CH507-513H4.1;CH507-528H12.1		59.4411	61.621	13.6409	1290.31	869.307	977.144	0.0369304	-4.75905	0.00259232	0.0109581	up	yes
MSTRG.61637	CASK		0.142078	0.220066	0.392899	41.9332	28.7761	29.9944	0.036589	-4.77244	1.40555e-05	0.000455773	up	yes
MSTRG.50308			0.35853	0.366149	0.564078	51.1068	27.1808	39.5952	0.0365175	-4.77527	5.65255e-05	0.000872623	up	yes
MSTRG.52847			0.34739	0.182345	0.258837	39.1187	28.9919	37.7507	0.0350369	-4.83498	4.578e-06	0.000305161	up	yes
MSTRG.34514	AC073283.4		0.099626	0.651431	0.22475	53.5933	31.2357	30.2195	0.034336	-4.86413	0.00010244	0.00121439	up	yes
MSTRG.20907			0.488656	0.178463	0.220025	34.7435	38.9398	36.1511	0.0343006	-4.86562	1.86808e-06	0.000230601	up	yes
MSTRG.17288	RP11-596C23.6;RN7SL3;RN7SL2	RNA, 7SL, cytoplasmic 3 [Source:HGNC Symbol;Acc:HGNC:23135];RNA, 7SL, cytoplasmic 2 [Source:HGNC Symbol;Acc:HGNC:23134]	8.6038	6.67699	4.76037	263.279	177.192	231.752	0.0333082	-4.90798	5.72503e-05	0.000876941	up	yes
MSTRG.38498	KIF3B		0.884059	0.453386	0.65714	45.1987	67.4477	38.0866	0.0332358	-4.91112	4.82999e-05	0.000800098	up	yes
MSTRG.58994			0.674249	0.364171	0.257468	54.9217	30.8658	42.9658	0.0332191	-4.91184	5.00246e-05	0.00081705	up	yes
MSTRG.9730	API5		0.194374	0	0.08877	38.0037	24.1802	35.4234	0.0331266	-4.91586	1.95784e-05	0.000516873	up	yes
MSTRG.50274	SMIM13		0.237071	0.093158	0.168945	38.6561	27.2198	38.1436	0.0330457	-4.91939	8.22382e-06	0.00037121	up	yes
MSTRG.50648			0.428474	0.132082	0.392809	42.8044	32.7945	42.1333	0.0327961	-4.93033	6.80985e-06	0.000350779	up	yes
MSTRG.59386			0.381005	0.290722	0	42.0936	23.3134	48.268	0.0325638	-4.94059	0.000135214	0.00142846	up	yes
MSTRG.40144	TRPM2		0.117525	0.18856	0.241642	36.7131	31.6219	38.3382	0.0324205	-4.94695	7.44881e-07	0.000181057	up	yes
MSTRG.50670			0.320281	0.135505	0.185474	41.141	31.5602	37.067	0.0324043	-4.94767	2.51889e-06	0.000250969	up	yes
MSTRG.25126			1.01678	0.390842	0.707625	60.0545	41.9025	55.0553	0.0319524	-4.96793	2.19832e-05	0.000544546	up	yes
MSTRG.1594	KIAA0319L		0	0	0.378167	36.5877	29.2388	37.5953	0.0315539	-4.98604	1.26208e-05	0.000439313	up	yes
MSTRG.46277	CCSER1		0.275404	0.073117	0.238677	39.2564	36.0762	36.4753	0.0311788	-5.00329	5.11546e-07	0.000165437	up	yes
MSTRG.4687			0.209632	0.142596	0.23274	41.6336	30.9251	40.598	0.0311043	-5.00674	3.40368e-06	0.000278044	up	yes
MSTRG.31355	ATP13A1		0.225799	0.12688	0.24748	43.6704	39.1796	31.1232	0.0310334	-5.01004	4.46289e-06	0.000303743	up	yes
MSTRG.44521	SLC7A14		1.38892	0.824694	1.34512	73.3958	58.4387	77.0798	0.0309362	-5.01456	8.70718e-06	0.000378873	up	yes
MSTRG.58546	ZC3H3		0.691635	0.543221	0.548484	60.6089	41.9843	53.3465	0.0303976	-5.0399	5.79451e-06	0.0003295	up	yes
MSTRG.57607			0.077487	0	0	34.7713	26.9323	39.0663	0.0299684	-5.06041	5.63567e-06	0.000325879	up	yes
MSTRG.3624	ARNT		0.24949	0.293806	0.126571	53.2477	23.2633	47.367	0.0299169	-5.06289	0.000161636	0.00158108	up	yes
MSTRG.45876	PAICS		0.319613	0.094282	0.102589	40.7962	34.8453	39.7935	0.0296444	-5.0761	1.4127e-06	0.00021552	up	yes
MSTRG.18202	KCNK10		1.65582	0.738906	1.33738	76.6194	71.4674	74.2227	0.0294384	-5.08616	1.00119e-05	0.000401681	up	yes
MSTRG.14152	CRADD		0.682377	0.09618	0.227156	41.8784	37.1097	54.1147	0.0292901	-5.09344	3.04008e-05	0.000633805	up	yes
MSTRG.20711	TMC3		0.038163	0.116552	0.273572	42.0748	33.2321	40.8519	0.0288137	-5.1171	2.92194e-06	0.0002609	up	yes
MSTRG.40581	LL22NC03-63E9.3		0.186151	0.27844	0.322452	53.7133	22.2892	66.4432	0.0285762	-5.12904	0.000405321	0.00286628	up	yes
MSTRG.32913			0.383252	0.180384	0.354174	52.5142	41.1477	41.0111	0.0285757	-5.12907	2.95585e-06	0.000262463	up	yes
MSTRG.14066			0.567184	0.094906	0.103957	51.1489	27.5545	55.6507	0.0282125	-5.14752	0.00013165	0.00140883	up	yes
MSTRG.33734			0.382253	0.359373	0.392825	54.4241	45.1149	44.9882	0.0281327	-5.15161	5.50289e-07	0.000165437	up	yes
MSTRG.4196	FCGR2A		0.852244	0.243722	0.631906	56.0775	48.7257	60.9666	0.0277526	-5.17123	1.15718e-05	0.000424273	up	yes
MSTRG.59517			0	0	0	39.7696	23.4271	46.3625	0.027677	-5.17517	5.73119e-05	0.000877347	up	yes
MSTRG.3369			0.595605	0.685702	0.408843	68.3722	28.8041	85.7492	0.0276448	-5.17685	0.000404265	0.00286068	up	yes
MSTRG.32903	ZNF473		0.168427	0.941627	0.46548	79.2663	44.3686	46.3521	0.0268147	-5.22083	0.000103804	0.00122365	up	yes
MSTRG.55245	DOCK4		1.63932	0.823253	1.80686	103.662	76.8052	85.5367	0.0267622	-5.22366	2.27164e-05	0.000551513	up	yes
MSTRG.51171	C6orf106		0.463289	0.286338	0.600666	58.4069	52.9915	49.6821	0.0264641	-5.23982	1.30308e-06	0.000210569	up	yes
MSTRG.59624			0.824391	0.306143	0.524736	56.8118	62.8226	56.0733	0.02584	-5.27425	3.73267e-06	0.000288027	up	yes
MSTRG.4943	PIK3C2B		0.169039	0	0.497755	45.5456	40.5219	54.4033	0.025382	-5.30005	1.4193e-05	0.000456774	up	yes
MSTRG.9899			1.30605	1.05848	1.00588	90.024	62.3396	101.023	0.0252966	-5.30491	1.64123e-05	0.000481277	up	yes
MSTRG.13932			0.657955	0.742238	0.921413	72.0007	67.2259	68.9567	0.0251612	-5.31265	1.67519e-07	0.000133494	up	yes
MSTRG.53825			0.7703	0.397884	0.468124	64.7867	49.4036	68.5888	0.0250638	-5.31825	7.3298e-06	0.000362393	up	yes
MSTRG.58853	RN7SL5P	RNA, 7SL, cytoplasmic 5, pseudogene [Source:HGNC Symbol;Acc:HGNC:10040]	8.14594	6.64596	4.12557	293.18	272.215	288.226	0.0248895	-5.32832	2.82197e-05	0.000610439	up	yes
MSTRG.54220			0.148583	0.357155	0.534681	59.3792	41.3706	59.9168	0.0248527	-5.33045	1.45216e-05	0.000462095	up	yes
MSTRG.59077	APTX		0.009697	0.08819	0.190332	45.8657	34.2012	51.0473	0.0247885	-5.33418	8.07584e-06	0.000369582	up	yes
MSTRG.16429	CLYBL		0.205141	0.150765	0.193884	48.1506	33.1651	64.973	0.0246322	-5.34331	4.15491e-05	0.00073992	up	yes
MSTRG.50659			0.786577	0.094282	0.410018	55.1665	63.1691	51.8036	0.0243764	-5.35837	1.6986e-05	0.000487423	up	yes
MSTRG.40577	LL22NC03-63E9.3		0.673031	0.473828	0.561613	77.3664	46.6686	71.9009	0.0241811	-5.36998	1.99053e-05	0.000521134	up	yes
MSTRG.9896	RP11-793I11.1		0.42666	0.203521	0.564435	60.4246	54.9759	55.36	0.0240218	-5.37951	1.42803e-06	0.00021552	up	yes
MSTRG.37856			0.28064	0.250949	0.343975	63.5209	44.6992	55.5396	0.023462	-5.41353	3.34583e-06	0.000276911	up	yes
MSTRG.39878	RUNX1		0	0.82384	0.480831	61.6865	67.7578	51.5127	0.0228513	-5.45158	4.02197e-05	0.000728394	up	yes
MSTRG.54236	PMS2P4	PMS1 homolog 2, mismatch repair system component pseudogene 4 [Source:HGNC Symbol;Acc:HGNC:9129]	1.23971	1.04288	1.10331	109.299	76.9538	94.7339	0.0226963	-5.4614	3.44627e-06	0.000279503	up	yes
MSTRG.37891	SIRPA		0.800715	0.7358	1.02686	84.8612	73.7448	83.6319	0.0226787	-5.46252	4.95674e-07	0.000165437	up	yes
MSTRG.43878			0.477756	0.485489	0.309994	67.4467	56.2772	64.9772	0.0223188	-5.4856	6.15483e-07	0.000170432	up	yes
MSTRG.24985	CTC1		0.733664	0.495846	0.651594	80.9372	61.9618	94.2308	0.0205813	-5.60252	7.13723e-06	0.000360106	up	yes
MSTRG.4212	RP11-474I16.8		0.345169	0.27146	0.229064	67.1349	51.6812	66.753	0.0205227	-5.60664	1.63095e-06	0.000221536	up	yes
MSTRG.50760			1.12551	0.333276	0.670732	82.5432	68.7722	93.3774	0.0204932	-5.60871	1.7326e-05	0.000489188	up	yes
MSTRG.23598	TANGO6		0.729506	0.838496	0.270919	92.8127	65.8832	75.3072	0.0203604	-5.61809	1.33689e-05	0.000446011	up	yes
MSTRG.34915	AC074391.1		0.363216	0.284246	0.457847	71.6527	66.5151	61.3467	0.020284	-5.62352	2.81342e-07	0.000139413	up	yes
MSTRG.27714	DCAF7		0.956592	0	0	116.153	14.9927	130.96	0.0199278	-5.64907	0.00555229	0.019668	up	yes
MSTRG.32906	CTD-2126E3.1		0.511647	0.228673	0.429878	77.1907	63.9893	65.7075	0.0198612	-5.65391	1.30558e-06	0.000210569	up	yes
MSTRG.14942			1.3104	0.381998	0.414452	96.3698	55.4649	104.984	0.0197901	-5.65908	0.000110532	0.00127179	up	yes
MSTRG.44881			0.911063	0.86007	0.594043	93.5117	86.5303	89.7168	0.0196181	-5.67167	3.40253e-07	0.00014813	up	yes
MSTRG.16388			0.460335	0.256027	0.556247	87.4591	52.6686	78.8836	0.0195976	-5.67318	1.84536e-05	0.000504178	up	yes
MSTRG.57199			0.621281	0.168955	0.522031	85.7052	56.1486	80.1858	0.0192834	-5.6965	1.74995e-05	0.000492616	up	yes
MSTRG.59499			2.11873	0.860718	1.89672	128.813	124.921	148.314	0.0190261	-5.71588	1.98956e-05	0.000521134	up	yes
MSTRG.24003			0.491203	0.397487	0.166651	82.175	54.2533	80.9019	0.0186235	-5.74674	1.28188e-05	0.000440629	up	yes
MSTRG.50547			0.340355	0.326844	0.60077	90.5557	54.3537	89.2671	0.0183937	-5.76464	2.24426e-05	0.0005488	up	yes
MSTRG.32706	GRIN2D		6.06311	4.45453	7.12667	423.586	320.991	377.631	0.0182199	-5.77834	9.31617e-06	0.000390571	up	yes
MSTRG.42053	RN7SL4P	RNA, 7SL, cytoplasmic 4, pseudogene [Source:HGNC Symbol;Acc:HGNC:10039]	12.7261	10.12	8.80287	675.878	560.266	664.844	0.018085	-5.78906	4.0269e-06	0.000295359	up	yes
MSTRG.16244	LMO7		2.23269	1.93167	3.65654	236.04	171.273	184.417	0.0179964	-5.79615	1.9316e-05	0.000513321	up	yes
MSTRG.59435	FRG1HP		1.41805	0.772538	1.44695	125.105	124.566	128.384	0.0172346	-5.85855	2.76938e-06	0.000254955	up	yes
MSTRG.48191	IQGAP2		2.8701	1.55572	1.53726	220.251	109.98	205.996	0.0170283	-5.87593	9.74179e-05	0.00118192	up	yes
MSTRG.4942	PIK3C2B;MDM4		0.353159	0.644136	0.801095	94.8304	88.353	110.566	0.0161272	-5.95436	2.67865e-06	0.000253038	up	yes
MSTRG.32922			1.13746	0.602251	0.799142	136.66	92.9783	112.741	0.0161181	-5.95517	7.52482e-06	0.000364118	up	yes
MSTRG.54638			0.891472	0.391389	0.393549	126.573	57.1879	125.09	0.0157652	-5.98711	0.000119113	0.00132883	up	yes
MSTRG.62324			1.30914	0.51264	0.945529	137.247	115.815	129.426	0.0147764	-6.08056	5.80558e-06	0.000329595	up	yes
MSTRG.38309	RP5-999L4.2		2.13898	1.11652	1.31789	199.627	130.592	196.674	0.0143432	-6.12349	2.02365e-05	0.000524777	up	yes
MSTRG.4944	RP11-430C7.2		0.787584	0.552647	0.624495	132.346	97.13	122.916	0.0140621	-6.15205	1.90754e-06	0.000230634	up	yes
MSTRG.2367	NFIA		1.1881	1.28082	1.78318	204.317	138.523	176.748	0.0139725	-6.16126	5.94557e-06	0.000331743	up	yes
MSTRG.22329			1.34521	1.22301	1.2147	214.903	127.365	153.821	0.0139091	-6.16782	9.798e-06	0.00039818	up	yes
MSTRG.54472	HIP1		0.633053	0.225922	0.42316	116.999	93.6234	95.175	0.0138439	-6.1746	2.52224e-06	0.000250969	up	yes
MSTRG.16538	COL4A1		0	0.886909	1.79922	122.397	124.154	134.507	0.0136152	-6.19864	0.000140368	0.00145775	up	yes
MSTRG.39640	CH507-513H4.1		2.12226	2.50843	0.853679	218.001	146.577	255.596	0.0134783	-6.21322	7.31437e-05	0.0010055	up	yes
MSTRG.47792	RP11-101B14.1		1.52285	1.1675	1.32802	162.163	151.248	218.697	0.0132622	-6.23654	3.63269e-06	0.000285042	up	yes
MSTRG.20523	PTPN9		5.13251	3.23376	5.4929	590.841	455.106	302.867	0.012714	-6.29743	5.00957e-05	0.000817738	up	yes
MSTRG.13095	LARP4		1.15919	0.548652	1.37337	169.786	130.869	177.218	0.0125513	-6.31602	1.06223e-05	0.000408235	up	yes
MSTRG.8408	RP11-549L6.3		1.84435	1.07292	1.20644	239.844	140.933	202.495	0.0123205	-6.3428	1.80109e-05	0.000498094	up	yes
MSTRG.50782			0.949421	0	0.857514	134.978	108.724	130.006	0.0122817	-6.34734	4.02448e-05	0.000728394	up	yes
MSTRG.50743	ZBED9		0.863402	0.489108	0.735217	169.689	115.161	138.976	0.0120159	-6.37891	4.36493e-06	0.000301708	up	yes
MSTRG.50777	HCG14		1.9282	1.16197	1.63789	228.025	209.481	211.52	0.0117689	-6.40887	1.14405e-06	0.000206238	up	yes
MSTRG.16738	RNASE4		1.44057	0.91247	1.16708	268.476	138.036	166.162	0.0117325	-6.41334	2.90939e-05	0.000618711	up	yes
MSTRG.50650	RP1-15D7.1		1.07437	0.525363	0.604546	198.126	124.074	125.347	0.0117287	-6.41381	1.61197e-05	0.000479525	up	yes
MSTRG.17287	RP11-596C23.6		0	1.72681	0	43.7414	226.482	167.932	0.0116617	-6.42208	0.00177736	0.00826959	up	yes
MSTRG.44265	AADACL2-AS1		0.802386	0.554018	0	134.101	109.093	119.253	0.0116126	-6.42816	1.82354e-05	0.000500352	up	yes
MSTRG.4185	RP11-122G18.10		1.95912	1.0184	1.76931	215.413	223.269	227.393	0.0114271	-6.4514	3.0046e-06	0.000264939	up	yes
MSTRG.50614			1.35259	0.445466	1.09988	174.551	173.755	160.053	0.0113062	-6.46675	7.4226e-06	0.000363175	up	yes
MSTRG.32960	KLKP1	kallikrein pseudogene 1 [Source:HGNC Symbol;Acc:HGNC:21260]	1.48375	0.664829	1.07923	217.271	146.447	203.651	0.0109289	-6.5157	1.1317e-05	0.000420376	up	yes
MSTRG.50792			1.79069	1.02384	1.7234	282.675	184.575	241.954	0.0106344	-6.55512	9.4632e-06	0.000393451	up	yes
MSTRG.53323	CYTH3;FAM220A		3.03373	1.65547	2.90856	404.788	315.139	406.541	0.00928621	-6.75069	7.83321e-06	0.000367337	up	yes
MSTRG.50640	HNRNPA1P1;CD83P1		0.69369	0.346948	0.30287	164.888	139.14	170.199	0.00907268	-6.78426	1.39039e-06	0.000215029	up	yes
MSTRG.29571			2.74513	1.88709	1.49585	380.379	347.443	290.062	0.00886932	-6.81696	4.97802e-06	0.000313842	up	yes
MSTRG.54587	POMZP3		5.02787	2.57408	4.18808	770.696	309.808	675.107	0.00883337	-6.82282	0.000127285	0.00138383	up	yes
MSTRG.37205			3.92532	2.03578	4.11768	529.898	499.615	473.182	0.00846784	-6.88379	9.85758e-06	0.000399253	up	yes
MSTRG.50555	BTN1A1		2.22266	1.04464	1.30906	386.715	272.15	353.317	0.0074015	-7.07797	8.95358e-06	0.000383656	up	yes
MSTRG.54579	AC007078.4;ZP3		11.2021	5.89167	9.44277	1425.7	1117.55	1439.09	0.00725658	-7.10649	1.30173e-05	0.000442469	up	yes
MSTRG.39649	CH507-528H12.1		0.49916	0.470193	0.370744	381.817	206.74	111.201	0.00696985	-7.16466	0.000152016	0.0015269	up	yes
MSTRG.7165			11.0141	5.99752	8.1407	1502.56	1066.82	1559.61	0.00674373	-7.21224	1.44101e-05	0.000461401	up	yes
MSTRG.50625	HIST1H2BK;RPL10P2		2.57339	0.85054	2.29629	494.475	377.628	503.427	0.00612995	-7.34991	2.33528e-05	0.000557685	up	yes
MSTRG.39641	CH507-513H4.1		0.323928	1.9794	1.25915	442.257	354.88	315.937	0.00562776	-7.47322	3.60842e-05	0.000689644	up	yes
MSTRG.57635	RPSAP47	ribosomal protein SA pseudogene 47 [Source:HGNC Symbol;Acc:HGNC:36162]	0	0	0.104364	287.736	531.701	318.376	0.00282234	-8.46889	6.88255e-06	0.00035336	up	yes
