# Supplementary material for: MicroRNA-200c-targeted contactin 1 facilitates the replication of influenza A virus by accelerating the degradation of MAVS
Source: PLoS Pathog. 2022 Feb 16;18(2):e1010299. doi: 10.1371/journal.ppat.1010299 (PMC8849533; doi:10.1371/journal.ppat.1010299)
Supplement: S2 Table — (XLSX) [file ppat.1010299.s006.xlsx]

## Sheet: Sheet1
	S2 Table. PCR primers used in this study
	Primer name	Primer sequence （5’ - 3’）
	GAPDH-Forward	TCATTGACCTGAACTACAT
	GAPDH-Reverse	GAAGATGGTGATGGACTT
	CNTN1-Forward	CAGCCCTTTCCCGGTTTACAA
	CNTN1-Reverse	TGCTTCTGACCATCCCGTAGT
	IFNB1-Forward	GCTTGGATTCCTACAAAGAAGCA
	IFNB1-Reverse	ATAGATGGTCAATGCGGCGTC
	ISG15-Forward	AGGACAGGGTCCCCCTTGCC
	ISG15-Reverse	CCTCCAGCCCGCTCACTTGC
	ISG56-Forward	CCTCCAGCCCGCTCACTTGC
	ISG56-Reverse	TCATCAGGTCAAGGATAGTC
	RANTES-Forward	GGCAGCCCTCGCTGTCATCC
	RANTES-Reverse	GCAGCAGGGTGTGGTGTCCG
	CXCL10-Forward	GTGGCATTCAAGGAGTACCTC
	CXCL10-Reverse	TGATGGCCTTCGATTCTGGATT
	OASL-Forward	CTGATGCAGGAACTGTATAGCAC
	OASL-Reverse	CACAGCGTCTAGCACCTCTT
	RIG-I-Forward	ACGCAGCCTGCAAGCCTTCC
	RIG-I-Reverse	TGTGGCAGCCTCCATTGGGC
	MAVS-Forward	TTCTAATGCGCTCACCAATCC
	MAVS-Reverse	CCATGCTAGTAGGCACTTTGGA
	HSV-1-Forward	ATACCGACGATCTGCGACCT
	HSV-1-Reverse	TTATTGCCGTCATAGCGCGG
	USP25-Forward	GCACCAGCAGACGTTTTTGAA
	USP25-Reverse	AGCATTCTTCGCAGTAAGGAAA
